# Supplementary material for: Quinol–Enedione Rearrangement
Source: Org Lett. 2025 Apr 30;27(18):4782–7. doi: 10.1021/acs.orglett.5c01266 (PMC12070464; doi:10.1021/acs.orglett.5c01266)
Supplement: Supplementary file 2 — ol5c01266_si_002.zip [file ol5c01266_si_002.zip]

Archive with 38 entries (33 files):
- geometries/
- geometries/README.txt
- geometries/scheme4-1i/
- geometries/scheme4-1i/MEP_2i_trj.xyz
- geometries/scheme4-1i/MEP_2k_trj.xyz
- geometries/scheme4-1i/TS-2i-min.xyz
- geometries/scheme4-1i/TS-4i-min.xyz
- geometries/scheme4-1i/enedione-min.xyz
- geometries/scheme4-1i/hydroquinone-min.xyz
- geometries/scheme4-1i/protonated-enedione-min.xyz
- geometries/scheme4-1i/protonated-hydroquinone-min.xyz
- geometries/scheme4-1i/protonated-quinol-min.xyz
- geometries/scheme4-1i/quinol-min.xyz
- geometries/scheme4-1k/
- geometries/scheme4-1k/MEP_4i_trj.xyz
- geometries/scheme4-1k/MEP_4k_trj.xyz
- geometries/scheme4-1k/TS-2k-min.xyz
- geometries/scheme4-1k/TS-4k-min.xyz
- geometries/scheme4-1k/enedione-min.xyz
- geometries/scheme4-1k/hydroquinone-min.xyz
- geometries/scheme4-1k/protonated-enedione-min.xyz
- geometries/scheme4-1k/protonated-hydroquinone-min.xyz
- geometries/scheme4-1k/protonated-quinol-min.xyz
- geometries/scheme4-1k/quinol-min.xyz
- geometries/table1-1a/
- geometries/table1-1a/MEP_trj.xyz
- geometries/table1-1a/enedione-min.xyz
- geometries/table1-1a/protonated-enedione-min.xyz
- geometries/table1-1a/protonated-quinol-min.xyz
- geometries/table1-1a/quinol-min.xyz
- geometries/table1-1a/ts-min.xyz
- geometries/table1-1b/
- geometries/table1-1b/MEP_trj.xyz
- geometries/table1-1b/enedione-min.xyz
- geometries/table1-1b/protonated-enedione-min.xyz
- geometries/table1-1b/protonated-quinol-min.xyz
- geometries/table1-1b/quinol-min.xyz
- geometries/table1-1b/ts-min.xyz
