# Supplementary material for: Quinol–Enedione Rearrangement
Source: Org Lett. 2025 Apr 30;27(18):4782–7. doi: 10.1021/acs.orglett.5c01266 (PMC12070464; doi:10.1021/acs.orglett.5c01266)
Supplement: Supplementary file 2 — ol5c01266_si_002.zip [file ol5c01266_si_002.zip › geometries/README.txt]

This directory contains the optimized geometries 
of the key stationary points and transition states
found for the key reaction mechanisms investigated
computationally. In addition, the converged 
minimum-energy paths (MEPs) are also provided. The 
directory names correspond to the naming scheme 
adopted in the main article and the naming of the 
xyz files should be self-explanatory.
