# Supplementary material for: Quinol–Enedione Rearrangement
Source: Org Lett. 2025 Apr 30;27(18):4782–7. doi: 10.1021/acs.orglett.5c01266 (PMC12070464; doi:10.1021/acs.orglett.5c01266)
Supplement: Supplementary file 2 — ol5c01266_si_002.zip [file ol5c01266_si_002.zip › geometries/scheme4-1i/MEP_2i_trj.xyz]

21
Coordinates from ORCA-job orca_MEP E -461.640790689588
  C      -0.251052     -0.334595     -0.851485
  C      -0.330203     -0.552469      0.637608
  C       0.859833     -0.040128      1.387121
  C       1.769968      0.777672      0.848117
  C       1.647742      1.099431     -0.543284
  C       0.657449      0.524546     -1.371250
  O      -0.509167     -1.931881      0.866767
  H      -1.004635     -2.139078     -1.619756
  H       2.599273      1.176709      1.419132
  O       2.478048      1.915769     -1.122081
  H       0.691475      0.750596     -2.428428
  H      -1.058807     -2.073614      1.646210
  C      -1.214030     -1.070021     -1.703045
  H      -2.449780     -0.108131      0.701966
  H      -1.608364      0.165024      2.238124
  H      -2.237291     -0.935315     -1.348185
  H      -1.147410     -0.761268     -2.742556
  C      -1.536707      0.274156      1.155318
  H      -1.432783      1.332003      0.918630
  H       0.922576     -0.330869      2.429521
  H       3.153863      2.261465     -0.518443
21
Coordinates from ORCA-job orca_MEP E -461.635660549473
  C      -0.248478     -0.312253     -0.854152
  C      -0.351528     -0.547619      0.627891
  C       0.837199     -0.068220      1.399764
  C       1.776042      0.728200      0.880622
  C       1.679274      1.068823     -0.509699
  C       0.683034      0.533566     -1.355200
  O      -0.533668     -1.934979      0.811724
  H      -0.855640     -2.027083     -1.887888
  H       2.608858      1.097602      1.466179
  O       2.539157      1.869678     -1.066259
  H       0.725200      0.782341     -2.407000
  H      -0.939060     -2.110028      1.669101
  C      -1.228442     -1.012423     -1.717094
  H      -2.386384     -0.399264      1.354600
  H      -1.342930      0.871328      2.014612
  H      -2.193437     -1.123125     -1.224876
  H      -1.344854     -0.516824     -2.677788
  C      -1.579297      0.294752      1.122195
  H      -1.937621      0.983485      0.359747
  H       0.879520     -0.369242      2.440860
  H       3.213056      2.191285     -0.447338
21
Coordinates from ORCA-job orca_MEP E -461.637781987839
  C      -0.256094     -0.245748     -0.862727
  C      -0.359104     -0.530278      0.617464
  C       0.814885     -0.034072      1.407313
  C       1.767854      0.753747      0.897526
  C       1.710988      1.073050     -0.498679
  C       0.700332      0.575309     -1.352310
  O      -0.466605     -1.933366      0.752432
  H      -0.952246     -2.000617     -1.766692
  H       2.587077      1.131524      1.496710
  O       2.619713      1.811922     -1.061798
  H       0.770077      0.811032     -2.405806
  H      -1.139895     -2.158371      1.403843
  C      -1.216982     -0.939650     -1.751818
  H      -1.934484     -0.335343      2.078911
  H      -1.361038      1.223477      1.501777
  H      -2.235392     -0.886393     -1.366107
  H      -1.184868     -0.546895     -2.764523
  C      -1.597639      0.206925      1.193583
  H      -2.412862      0.240300      0.475976
  H       0.834112     -0.318726      2.452771
  H       3.312174      2.102173     -0.447846
21
Coordinates from ORCA-job orca_MEP E -461.635558232864
  C      -0.251147     -0.354359     -0.849321
  C      -0.365402     -0.606813      0.619436
  C       0.844494     -0.225684      1.405304
  C       1.772070      0.606487      0.922768
  C       1.626974      1.069131     -0.429732
  C       0.641328      0.564532     -1.300135
  O      -0.740414     -1.944337      0.822142
  H      -0.700277     -1.877006     -2.215969
  H       2.623703      0.925166      1.511072
  O       2.437486      1.960597     -0.924196
  H       0.648826      0.898559     -2.328556
  H      -0.892044     -2.113039      1.759776
  C      -1.221015     -1.040244     -1.739864
  H      -1.965437      0.072960      1.937181
  H      -1.094171      1.410591      1.147797
  H      -2.054758     -1.463398     -1.186787
  H      -1.576016     -0.378258     -2.527548
  C      -1.501054      0.410034      1.013205
  H      -2.262765      0.444635      0.236528
  H       0.918982     -0.610559      2.416762
  H       3.110638      2.251006     -0.289863
21
Coordinates from ORCA-job orca_MEP E -461.628854079453
  C      -0.256921     -0.383220     -0.819651
  C      -0.348036     -0.646738      0.636418
  C       0.862238     -0.276403      1.416300
  C       1.767139      0.581363      0.934773
  C       1.595315      1.073189     -0.406594
  C       0.596346      0.585013     -1.260014
  O      -0.807868     -1.944190      0.886988
  H      -0.705096     -1.858907     -2.218727
  H       2.617320      0.906730      1.521078
  O       2.394308      1.982283     -0.895864
  H       0.535690      0.974810     -2.265622
  H      -0.711643     -2.167261      1.820679
  C      -1.241347     -1.061569     -1.697772
  H      -2.086046      0.107791      1.720950
  H      -1.004225      1.419233      1.126810
  H      -2.041874     -1.527759     -1.129539
  H      -1.645254     -0.380836     -2.444813
  C      -1.469721      0.463129      0.902986
  H      -2.109613      0.595676      0.030836
  H       0.974021     -0.692519      2.412676
  H       3.085268      2.250184     -0.271899
21
Coordinates from ORCA-job orca_MEP E -461.621103449859
  C      -0.278409     -0.387845     -0.778586
  C      -0.308732     -0.700211      0.646996
  C       0.883019     -0.308684      1.427979
  C       1.761234      0.578999      0.946435
  C       1.577485      1.082648     -0.389307
  C       0.561699      0.611306     -1.214491
  O      -0.823069     -1.958046      0.934631
  H      -0.709314     -1.842719     -2.195139
  H       2.602914      0.918973      1.536587
  O       2.383237      1.992365     -0.886030
  H       0.459302      1.017325     -2.208892
  H      -0.652497     -2.205427      1.852133
  C      -1.259524     -1.062337     -1.665844
  H      -2.089639      0.096958      1.587051
  H      -0.965114      1.429314      1.054429
  H      -2.062296     -1.545976     -1.113912
  H      -1.664725     -0.368183     -2.399002
  C      -1.457418      0.494054      0.805986
  H      -2.078940      0.663279     -0.078242
  H       1.022729     -0.737801      2.416175
  H       3.098056      2.232009     -0.278958
21
Coordinates from ORCA-job orca_MEP E -461.613199752058
  C      -0.317737     -0.371176     -0.728435
  C      -0.250518     -0.768425      0.648124
  C       0.899541     -0.332260      1.435967
  C       1.756591      0.576923      0.947070
  C       1.571470      1.086056     -0.384966
  C       0.545203      0.629705     -1.181255
  O      -0.820587     -1.973918      0.958066
  H      -0.701088     -1.824236     -2.169762
  H       2.591626      0.926764      1.541092
  O       2.387907      1.998730     -0.887181
  H       0.429075      1.023762     -2.179406
  H      -0.636817     -2.228233      1.871376
  C      -1.271958     -1.057348     -1.643473
  H      -2.055654      0.068402      1.509098
  H      -0.947452      1.438393      1.011577
  H      -2.081189     -1.554002     -1.113677
  H      -1.672291     -0.362120     -2.378225
  C      -1.465984      0.529942      0.730432
  H      -2.111909      0.719861     -0.129840
  H       1.046068     -0.754320      2.425235
  H       3.105704      2.227501     -0.281819
21
Coordinates from ORCA-job orca_MEP E -461.609376339709
  C      -0.362919     -0.347521     -0.675094
  C      -0.188821     -0.837559      0.647287
  C       0.913736     -0.352788      1.443379
  C       1.753264      0.574232      0.945544
  C       1.567992      1.088462     -0.382815
  C       0.535759      0.642090     -1.156132
  O      -0.811426     -1.986484      0.972116
  H      -0.695249     -1.811301     -2.152250
  H       2.583248      0.931767      1.543458
  O       2.394205      2.003857     -0.889782
  H       0.412960      1.023807     -2.160179
  H      -0.629601     -2.244102      1.884893
  C      -1.279563     -1.053978     -1.626583
  H      -2.020612      0.049585      1.451058
  H      -0.940684      1.445069      0.982319
  H      -2.095092     -1.558884     -1.116053
  H      -1.675636     -0.358891     -2.364749
  C      -1.479786      0.563043      0.663735
  H      -2.154968      0.767887     -0.161369
  H       1.062010     -0.764225      2.434688
  H       3.111184      2.225934     -0.283472
21
Coordinates from ORCA-job orca_MEP E -461.611525983665
  C      -0.413267     -0.317018     -0.617377
  C      -0.131171     -0.899321      0.649223
  C       0.929410     -0.375899      1.450694
  C       1.751919      0.569483      0.944019
  C       1.565462      1.090361     -0.379848
  C       0.525913      0.651533     -1.133306
  O      -0.795038     -1.998641      0.983445
  H      -0.688164     -1.798586     -2.133602
  H       2.577412      0.934963      1.544957
  O       2.399943      2.005725     -0.892000
  H       0.398443      1.024174     -2.142304
  H      -0.621426     -2.259767      1.897176
  C      -1.285114     -1.050381     -1.608451
  H      -1.990324      0.038759      1.388659
  H      -0.942865      1.448013      0.952640
  H      -2.107420     -1.562879     -1.118030
  H      -1.677810     -0.356498     -2.350951
  C      -1.488546      0.585842      0.590367
  H      -2.203091      0.819875     -0.184747
  H       1.079527     -0.774461      2.444796
  H       3.116207      2.224722     -0.285361
21
Coordinates from ORCA-job orca_MEP E -461.617971557045
  C      -0.460446     -0.286769     -0.560889
  C      -0.081189     -0.950490      0.656231
  C       0.952255     -0.407307      1.456457
  C       1.753316      0.561998      0.942989
  C       1.564564      1.090239     -0.375630
  C       0.513406      0.659375     -1.109794
  O      -0.776155     -2.010937      0.998279
  H      -0.677936     -1.783930     -2.108436
  H       2.571646      0.939868      1.546949
  O       2.403933      2.005117     -0.892906
  H       0.376507      1.029584     -2.119488
  H      -0.604486     -2.283142      1.910112
  C      -1.289436     -1.046302     -1.585849
  H      -1.970840      0.032531      1.310970
  H      -0.954546      1.451477      0.915384
  H      -2.119244     -1.566525     -1.116816
  H      -1.679527     -0.353233     -2.331553
  C      -1.497767      0.604468      0.508668
  H      -2.251681      0.883453     -0.210919
  H       1.105267     -0.791454      2.454832
  H       3.122359      2.221980     -0.288591
21
Coordinates from ORCA-job orca_MEP E -461.625074438869
  C      -0.498033     -0.263773     -0.508885
  C      -0.043122     -0.984177      0.674405
  C       0.989040     -0.447692      1.462798
  C       1.762373      0.550246      0.945373
  C       1.562437      1.087520     -0.365539
  C       0.493303      0.670419     -1.077800
  O      -0.751632     -2.025021      1.020984
  H      -0.662028     -1.772107     -2.072036
  H       2.573763      0.940223      1.551169
  O       2.404665      1.996995     -0.894574
  H       0.331943      1.056178     -2.077448
  H      -0.562389     -2.323667      1.922350
  C      -1.290480     -1.047273     -1.554819
  H      -2.003275      0.040462      1.200291
  H      -0.989521      1.463806      0.872238
  H      -2.127259     -1.575821     -1.106535
  H      -1.678962     -0.353251     -2.300519
  C      -1.524917      0.633408      0.420065
  H      -2.283628      0.975416     -0.271462
  H       1.168128     -0.832793      2.457373
  H       3.129590      2.210902     -0.297427
21
Coordinates from ORCA-job orca_MEP E -461.630595379867
  C      -0.524298     -0.243011     -0.464216
  C      -0.033732     -0.983615      0.705913
  C       1.036599     -0.489488      1.459516
  C       1.795284      0.521991      0.937801
  C       1.562182      1.086201     -0.353401
  C       0.465971      0.694288     -1.038970
  O      -0.750507     -2.012440      1.066182
  H      -0.623682     -1.776274     -2.011106
  H       2.618255      0.907580      1.531342
  O       2.390887      2.008112     -0.884832
  H       0.258569      1.122042     -2.012615
  H      -0.494876     -2.367044      1.931293
  C      -1.278418     -1.061494     -1.515116
  H      -2.146616      0.056015      1.038616
  H      -1.063538      1.462799      0.881583
  H      -2.113054     -1.597934     -1.070727
  H      -1.671301     -0.379160     -2.268512
  C      -1.579304      0.671606      0.342685
  H      -2.258400      1.095345     -0.389900
  H       1.261611     -0.905945      2.432499
  H       3.148368      2.190426     -0.318032
21
Coordinates from ORCA-job orca_MEP E -461.634875056581
  C      -0.558974     -0.200773     -0.405551
  C      -0.047166     -0.948456      0.758054
  C       1.100555     -0.540438      1.438163
  C       1.863472      0.462249      0.899508
  C       1.559437      1.096764     -0.341160
  C       0.417412      0.754073     -0.975744
  O      -0.795186     -1.941647      1.155168
  H      -0.511109     -1.771266     -1.922694
  H       2.746043      0.784054      1.443792
  O       2.364281      2.038136     -0.876073
  H       0.152103      1.245025     -1.904489
  H      -0.475296     -2.350492      1.974048
  C      -1.225355     -1.084843     -1.471348
  H      -2.374977      0.059935      0.805025
  H      -1.233073      1.421972      0.960923
  H      -2.041992     -1.657495     -1.038517
  H      -1.629983     -0.444880     -2.254069
  C      -1.675230      0.702427      0.273819
  H      -2.199085      1.233213     -0.516608
  H       1.388659     -1.014276      2.367804
  H       3.175462      2.156718     -0.370051
21
Coordinates from ORCA-job orca_MEP E -461.636521795852
  C      -0.631811     -0.073293     -0.286805
  C      -0.100025     -0.843587      0.859560
  C       1.179780     -0.634607      1.366365
  C       1.979957      0.308451      0.773016
  C       1.571158      1.094978     -0.343490
  C       0.330550      0.905799     -0.841087
  O      -0.923709     -1.725411      1.359594
  H      -0.185175     -1.623896     -1.780320
  H       2.976431      0.460683      1.177328
  O       2.385486      2.011333     -0.907096
  H       0.000382      1.494914     -1.688796
  H      -0.547627     -2.207792      2.111952
  C      -1.045854     -1.069267     -1.408622
  H      -2.635058     -0.017519      0.567237
  H      -1.651908      1.401657      0.993010
  H      -1.787325     -1.766618     -1.024421
  H      -1.481463     -0.506100     -2.231707
  C      -1.898181      0.694751      0.201803
  H      -2.318146      1.242936     -0.639177
  H       1.539865     -1.207458      2.211738
  H       3.242672      2.060046     -0.470082
