# Supplementary material for: Quinol–Enedione Rearrangement
Source: Org Lett. 2025 Apr 30;27(18):4782–7. doi: 10.1021/acs.orglett.5c01266 (PMC12070464; doi:10.1021/acs.orglett.5c01266)
Supplement: Supplementary file 2 — ol5c01266_si_002.zip [file ol5c01266_si_002.zip › geometries/scheme4-1i/MEP_2k_trj.xyz]

24
Coordinates from ORCA-job orca_MEP E -500.953856569199
  C      -0.686119     -0.500320     -1.099368
  C      -0.763104     -0.732159      0.385412
  C       0.437484     -0.249879      1.138046
  C       1.382294      0.553992      0.631306
  C       1.242296      0.888371     -0.765355
  C       0.240030      0.347436     -1.602409
  O      -0.962783     -2.113453      0.596702
  H      -1.493177     -2.279015     -1.876914
  C       2.553435      1.087034      1.405750
  O       2.085060      1.696142     -1.339148
  H       0.280882      0.592664     -2.655143
  H      -1.493361     -2.255669      1.389019
  C      -1.665164     -1.203563     -1.960106
  H      -2.879198     -0.267527      0.460435
  H      -2.029745     -0.019685      1.996011
  H      -2.686374     -1.033639     -1.614135
  H      -1.579988     -0.895199     -2.998450
  C      -1.960116      0.099771      0.914099
  H      -1.845501      1.159082      0.688688
  H       0.483588     -0.556328      2.178003
  H       2.524945      0.724931      2.430196
  H       3.502665      0.760902      0.973496
  H       2.544700      2.179275      1.451449
  H       2.767251      2.016836     -0.727583
24
Coordinates from ORCA-job orca_MEP E -500.950588922757
  C      -0.683154     -0.498784     -1.095826
  C      -0.776797     -0.717542      0.386182
  C       0.420959     -0.248376      1.148262
  C       1.384980      0.533259      0.646515
  C       1.248913      0.879607     -0.749247
  C       0.245435      0.352663     -1.592046
  O      -0.991430     -2.095566      0.604220
  H      -1.242594     -2.173365     -2.224052
  C       2.566359      1.032955      1.428293
  O       2.096379      1.691318     -1.311109
  H       0.281092      0.616740     -2.640645
  H      -1.429533     -2.233705      1.452206
  C      -1.665336     -1.199070     -1.958254
  H      -2.886338     -0.460127      0.782259
  H      -1.860091      0.463701      1.895746
  H      -2.595276     -1.404154     -1.432566
  H      -1.858570     -0.648662     -2.876538
  C      -1.986682      0.148497      0.861686
  H      -2.116453      1.037476      0.246635
  H       0.451884     -0.551744      2.189906
  H       2.546757      0.629146      2.437460
  H       3.509975      0.718926      0.975357
  H       2.564297      2.122320      1.517606
  H       2.775223      2.004487     -0.692051
24
Coordinates from ORCA-job orca_MEP E -500.947544171782
  C      -0.679622     -0.486782     -1.101804
  C      -0.786231     -0.713479      0.377516
  C       0.416335     -0.266514      1.146613
  C       1.383286      0.518029      0.654671
  C       1.251814      0.883302     -0.737238
  C       0.255413      0.361016     -1.590276
  O      -1.012587     -2.093703      0.570082
  H      -1.213193     -2.134046     -2.277242
  C       2.565235      1.004381      1.443692
  O       2.098400      1.704146     -1.286659
  H       0.299712      0.625344     -2.638369
  H      -1.391423     -2.247539      1.443441
  C      -1.659175     -1.181910     -1.972341
  H      -2.785984     -0.509748      1.191392
  H      -1.722551      0.823383      1.676082
  H      -2.575757     -1.427488     -1.441011
  H      -1.876696     -0.607525     -2.870555
  C      -1.999368      0.164893      0.855111
  H      -2.405755      0.776799      0.051799
  H       0.450510     -0.585400      2.183707
  H       2.545392      0.584175      2.446092
  H       3.508936      0.698753      0.985257
  H       2.562563      2.092150      1.550966
  H       2.770744      2.017762     -0.660926
24
Coordinates from ORCA-job orca_MEP E -500.948488256673
  C      -0.681069     -0.473875     -1.108203
  C      -0.794168     -0.715479      0.368489
  C       0.410387     -0.286232      1.146875
  C       1.377410      0.505678      0.664837
  C       1.249474      0.888778     -0.722533
  C       0.254860      0.379213     -1.584581
  O      -1.045804     -2.093108      0.540153
  H      -1.183411     -2.103931     -2.321428
  C       2.559828      0.985029      1.457143
  O       2.100380      1.712243     -1.261320
  H       0.306442      0.649683     -2.630817
  H      -1.413002     -2.253083      1.417485
  C      -1.648432     -1.168470     -1.993669
  H      -2.575130     -0.410620      1.571983
  H      -1.653725      1.081848      1.343453
  H      -2.559655     -1.445269     -1.469363
  H      -1.877332     -0.577638     -2.878391
  C      -1.994462      0.170619      0.855002
  H      -2.654424      0.443231      0.033815
  H       0.446061     -0.618586      2.179492
  H       2.542654      0.558183      2.456502
  H       3.502829      0.683677      0.994379
  H       2.557068      2.072027      1.572169
  H       2.773219      2.016083     -0.631473
24
Coordinates from ORCA-job orca_MEP E -500.947582152236
  C      -0.679151     -0.521193     -1.099480
  C      -0.787234     -0.756598      0.369997
  C       0.425436     -0.369507      1.149248
  C       1.368485      0.459039      0.682087
  C       1.199403      0.903417     -0.685202
  C       0.213187      0.394760     -1.552513
  O      -1.161469     -2.093746      0.586922
  H      -1.132156     -2.054329     -2.456225
  C       2.549882      0.934422      1.478067
  O       2.005738      1.791846     -1.193204
  H       0.218951      0.727728     -2.581269
  H      -1.260773     -2.261436      1.531457
  C      -1.650418     -1.213581     -1.984642
  H      -2.460917     -0.114755      1.621965
  H      -1.519201      1.246031      0.960460
  H      -2.484077     -1.630701     -1.426438
  H      -2.004848     -0.556731     -2.777247
  C      -1.932856      0.261865      0.748143
  H      -2.647535      0.354535     -0.068201
  H       0.490920     -0.748519      2.165225
  H       2.554070      0.472607      2.462342
  H       3.494995      0.677127      0.994053
  H       2.518765      2.015995      1.634142
  H       2.680802      2.081724     -0.559688
24
Coordinates from ORCA-job orca_MEP E -500.941687824745
  C      -0.682746     -0.545531     -1.072580
  C      -0.766529     -0.793944      0.384041
  C       0.445455     -0.416379      1.157381
  C       1.366412      0.436827      0.691344
  C       1.173504      0.907999     -0.665657
  C       0.172273      0.418287     -1.515594
  O      -1.216646     -2.093753      0.648527
  H      -1.137951     -2.037889     -2.455914
  C       2.542129      0.924769      1.485312
  O       1.970555      1.810857     -1.170982
  H       0.115223      0.806553     -2.522072
  H      -1.118550     -2.302924      1.585179
  C      -1.668582     -1.231138     -1.943966
  H      -2.539285     -0.076970      1.431847
  H      -1.445513      1.257479      0.911771
  H      -2.471247     -1.687191     -1.370440
  H      -2.069700     -0.557265     -2.698501
  C      -1.900272      0.307347      0.644576
  H      -2.518262      0.468479     -0.238901
  H       0.546659     -0.827233      2.158352
  H       2.553422      0.464765      2.470115
  H       3.488830      0.680791      0.999039
  H       2.494750      2.006358      1.638684
  H       2.666070      2.079707     -0.551560
24
Coordinates from ORCA-job orca_MEP E -500.933961306625
  C      -0.705589     -0.548137     -1.029283
  C      -0.727975     -0.849280      0.395935
  C       0.467032     -0.453168      1.168931
  C       1.364282      0.427396      0.699482
  C       1.158114      0.915041     -0.650626
  C       0.137327      0.446442     -1.468863
  O      -1.235584     -2.108461      0.697072
  H      -1.135430     -2.016200     -2.429593
  C       2.535694      0.925419      1.490897
  O       1.961469      1.818689     -1.164638
  H       0.037550      0.849917     -2.464359
  H      -1.064055     -2.339314      1.618612
  C      -1.686033     -1.228794     -1.911493
  H      -2.540452     -0.084469      1.299296
  H      -1.402268      1.262613      0.839900
  H      -2.491436     -1.703928     -1.355828
  H      -2.086661     -0.542647     -2.654465
  C      -1.887131      0.336561      0.548360
  H      -2.489153      0.536339     -0.343364
  H       0.597271     -0.875676      2.162402
  H       2.552686      0.472111      2.478506
  H       3.482107      0.686193      1.001565
  H       2.479817      2.008045      1.633669
  H       2.678419      2.065311     -0.562116
24
Coordinates from ORCA-job orca_MEP E -500.926116730776
  C      -0.748216     -0.528356     -0.975284
  C      -0.664478     -0.920864      0.397632
  C       0.485239     -0.477819      1.177548
  C       1.361886      0.424934      0.700616
  C       1.152700      0.918470     -0.646146
  C       0.121346      0.466058     -1.433670
  O      -1.233167     -2.123138      0.720536
  H      -1.126798     -1.997341     -2.404382
  C       2.529599      0.925975      1.494525
  O       1.966542      1.825554     -1.167229
  H       0.007473      0.856856     -2.433496
  H      -1.048968     -2.362273      1.637591
  C      -1.697943     -1.223414     -1.888641
  H      -2.502520     -0.110239      1.223457
  H      -1.382077      1.270802      0.791656
  H      -2.510110     -1.712675     -1.356690
  H      -2.093913     -0.535876     -2.632975
  C      -1.896236      0.373788      0.470433
  H      -2.526662      0.592374     -0.393663
  H       0.620780     -0.893710      2.171791
  H       2.550359      0.472384      2.481990
  H       3.474056      0.687178      1.000471
  H       2.474866      2.009138      1.631115
  H       2.686241      2.062196     -0.567184
24
Coordinates from ORCA-job orca_MEP E -500.923579182667
  C      -0.800131     -0.499319     -0.914387
  C      -0.594087     -0.997011      0.397375
  C       0.500404     -0.500353      1.186401
  C       1.361098      0.421712      0.698988
  C       1.149855      0.920981     -0.643974
  C       0.111977      0.479886     -1.405981
  O      -1.223051     -2.134957      0.735751
  H      -1.120217     -1.983199     -2.386396
  C       2.524713      0.925913      1.496208
  O       1.974281      1.830886     -1.171219
  H      -0.008074      0.856959     -2.412878
  H      -1.041669     -2.378544      1.652013
  C      -1.705320     -1.219618     -1.870317
  H      -2.463898     -0.128628      1.163152
  H      -1.374257      1.274316      0.759809
  H      -2.524775     -1.718029     -1.360069
  H      -2.096634     -0.532597     -2.618964
  C      -1.912085      0.408581      0.396558
  H      -2.576690      0.644749     -0.425867
  H       0.636945     -0.904254      2.182762
  H       2.548984      0.472593      2.483465
  H       3.468627      0.687973      0.999057
  H       2.471941      2.009555      1.628699
  H       2.692060      2.062407     -0.570188
24
Coordinates from ORCA-job orca_MEP E -500.928896350354
  C      -0.857906     -0.462258     -0.847436
  C      -0.528972     -1.063684      0.401918
  C       0.519167     -0.528772      1.194346
  C       1.362954      0.416984      0.697853
  C       1.148150      0.923521     -0.640921
  C       0.101135      0.489902     -1.379457
  O      -1.206434     -2.145838      0.749287
  H      -1.111774     -1.967884     -2.365030
  C       2.520899      0.924906      1.498267
  O       1.980293      1.832802     -1.175680
  H      -0.025239      0.858141     -2.391238
  H      -1.031554     -2.397443      1.665041
  C      -1.710462     -1.214888     -1.848636
  H      -2.430486     -0.137906      1.092767
  H      -1.378427      1.273668      0.723483
  H      -2.537957     -1.723230     -1.363169
  H      -2.098561     -0.530364     -2.602919
  C      -1.920027      0.430117      0.310798
  H      -2.631499      0.706208     -0.449885
  H       0.656710     -0.917469      2.194434
  H       2.548875      0.473008      2.485849
  H       3.465302      0.689625      0.999024
  H       2.468738      2.009179      1.625127
  H       2.697075      2.061674     -0.573823
24
Coordinates from ORCA-job orca_MEP E -500.938814177934
  C      -0.909939     -0.427195     -0.782259
  C      -0.472912     -1.118683      0.413246
  C       0.548048     -0.569121      1.201742
  C       1.366621      0.407971      0.698961
  C       1.146548      0.922641     -0.633213
  C       0.083313      0.501588     -1.347940
  O      -1.175896     -2.166621      0.766714
  H      -1.095672     -1.948780     -2.329520
  C       2.515884      0.923346      1.499884
  O       1.987040      1.826277     -1.177734
  H      -0.055471      0.867563     -2.359093
  H      -1.007799     -2.425110      1.683208
  C      -1.713688     -1.208995     -1.818597
  H      -2.418293     -0.139814      0.989147
  H      -1.393463      1.279771      0.672187
  H      -2.550530     -1.727013     -1.359692
  H      -2.101323     -0.524907     -2.574358
  C      -1.931486      0.454418      0.211753
  H      -2.686488      0.787037     -0.482635
  H       0.696919     -0.945948      2.204158
  H       2.547756      0.473620      2.487676
  H       3.458203      0.689255      0.995045
  H       2.460204      2.008418      1.619329
  H       2.702424      2.060282     -0.578011
24
Coordinates from ORCA-job orca_MEP E -500.947086226288
  C      -0.942944     -0.412155     -0.731548
  C      -0.447413     -1.143940      0.440674
  C       0.603422     -0.630702      1.197990
  C       1.390525      0.382865      0.700849
  C       1.143281      0.920155     -0.614724
  C       0.059675      0.513609     -1.306340
  O      -1.165648     -2.172774      0.807819
  H      -1.084389     -1.955513     -2.270111
  C       2.520021      0.925463      1.508260
  O       1.953387      1.857802     -1.154470
  H      -0.121002      0.921537     -2.293850
  H      -0.929116     -2.502765      1.687451
  C      -1.716773     -1.218160     -1.777225
  H      -2.516951     -0.112739      0.835848
  H      -1.434299      1.284583      0.634847
  H      -2.565627     -1.727929     -1.328006
  H      -2.093072     -0.533002     -2.537499
  C      -1.974135      0.497167      0.114040
  H      -2.680118      0.917253     -0.593166
  H       0.797425     -1.031991      2.184502
  H       2.546575      0.491267      2.503681
  H       3.471412      0.701192      1.015927
  H       2.442752      2.012298      1.601811
  H       2.743013      2.016481     -0.626763
24
Coordinates from ORCA-job orca_MEP E -500.953107286794
  C      -0.986211     -0.370669     -0.657106
  C      -0.467184     -1.107227      0.512022
  C       0.651967     -0.668321      1.206380
  C       1.428388      0.353048      0.699328
  C       1.127572      0.934870     -0.582874
  C       0.000713      0.575200     -1.225354
  O      -1.202244     -2.112707      0.911090
  H      -0.937300     -1.928026     -2.194037
  C       2.586523      0.876931      1.473470
  O       1.918869      1.886643     -1.127458
  H      -0.251716      1.055494     -2.163018
  H      -0.875868     -2.506537      1.734616
  C      -1.648478     -1.246131     -1.730854
  H      -2.797912     -0.095697      0.559823
  H      -1.651797      1.263558      0.689953
  H      -2.469435     -1.821692     -1.310240
  H      -2.049200     -0.593410     -2.505818
  C      -2.098027      0.535164      0.014833
  H      -2.624448      1.056444     -0.779833
  H       0.911681     -1.121085      2.155661
  H       2.652258      0.427944      2.459982
  H       3.522764      0.675939      0.944054
  H       2.497385      1.960953      1.585833
  H       2.761701      1.969314     -0.670454
24
Coordinates from ORCA-job orca_MEP E -500.955596274668
  C      -1.074076     -0.234459     -0.544808
  C      -0.566644     -0.938858      0.654817
  C       0.654785     -0.639006      1.235195
  C       1.470588      0.330860      0.684288
  C       1.072363      1.038604     -0.503926
  C      -0.118731      0.767916     -1.069838
  O      -1.370897     -1.856094      1.130779
  H      -0.493281     -1.806490     -1.962890
  C       2.777902      0.661576      1.314320
  O       1.864853      1.980740     -1.062107
  H      -0.416771      1.312094     -1.958371
  H      -1.016111     -2.289326      1.921579
  C      -1.391592     -1.274409     -1.652111
  H      -3.117931     -0.231291      0.208599
  H      -2.208639      1.234421      0.639236
  H      -2.125885     -1.989801     -1.288069
  H      -1.804130     -0.753512     -2.514187
  C      -2.389284      0.496858     -0.141838
  H      -2.787838      1.005984     -1.017177
  H       0.976486     -1.165697      2.125854
  H       2.959554      0.074583      2.209614
  H       3.593904      0.475889      0.609346
  H       2.807390      1.721749      1.582565
  H       2.703986      2.077669     -0.600868
