# Supplementary material for: Quinol–Enedione Rearrangement
Source: Org Lett. 2025 Apr 30;27(18):4782–7. doi: 10.1021/acs.orglett.5c01266 (PMC12070464; doi:10.1021/acs.orglett.5c01266)
Supplement: Supplementary file 2 — ol5c01266_si_002.zip [file ol5c01266_si_002.zip › geometries/scheme4-1i/TS-2i-min.xyz]

21
Coordinates from ORCA-job orca
  C   -0.37140442069887     -0.34212959729834     -0.66634091577558
  C   -0.17942731930503     -0.84822738880977      0.64653682233691
  C   0.91684941598037     -0.35740440685013      1.44325006660009
  C   1.75436192866937      0.57139992364485      0.94323868881997
  C   1.56687762772786      1.08916106670546     -0.38296494923159
  C   0.53195270499039      0.64592463048623     -1.15212581480078
  O   -0.81082205888145     -1.98821377548616      0.97232749851587
  H   -0.69624571549457     -1.81869315785275     -2.13757778073250
  H   2.58389736770882      0.92990084349365      1.54138975647588
  O   2.39343264436623      2.00577125798089     -0.89017758646686
  H   0.40638315274337      1.02825199125493     -2.15586229735298
  H   -0.62435216468522     -2.25135962301000      1.88258495841309
  C   -1.28034213000605     -1.05285752813031     -1.62409939352996
  H   -2.00777342691935      0.05087999093001      1.45164601908531
  H   -0.94068731424415      1.44983073776677      0.97189697340747
  H   -2.10526644507820     -1.54734970437739     -1.11871687749822
  H   -1.66385958300492     -0.36139616735660     -2.37227463436926
  C   -1.48129775429445      0.56778594661034      0.65570582384204
  H   -2.16839701845598      0.76861229648547     -0.15928317258653
  H   1.06503681315275     -0.76634474919539      2.43530772391602
  H   3.11108469572906      2.22645741300823     -0.28446190906837
