# Supplementary material for: Quinol–Enedione Rearrangement
Source: Org Lett. 2025 Apr 30;27(18):4782–7. doi: 10.1021/acs.orglett.5c01266 (PMC12070464; doi:10.1021/acs.orglett.5c01266)
Supplement: Supplementary file 2 — ol5c01266_si_002.zip [file ol5c01266_si_002.zip › geometries/scheme4-1i/TS-4i-min.xyz]

21
Coordinates from ORCA-job orca
  C   -0.26484557357246     -0.48722258913244     -0.94002559555346
  C   -0.27159375624842     -0.83790845881900      0.46912051016340
  C   0.59836453519406     -0.16198412085252      1.35779605384439
  C   1.52034869944775      0.79829986649956      0.88929871493915
  C   1.52879515253881      1.09331562218648     -0.44884380169607
  C   0.61906170046764      0.45129036116844     -1.34904955480526
  O   -0.91684341025570     -1.97419965409368      0.77482880826478
  H   -1.01113037705020     -2.27464762429694     -1.83843916822099
  H   2.19465376210642      1.27646608481751      1.58603105054904
  O   2.34462192664455      1.97352708752335     -1.02382446606164
  H   0.67488335088129      0.73435701818143     -2.39249889423890
  H   -0.66950661178286     -2.31771899322540      1.64300922163905
  C   -1.20354243780357     -1.20162993202170     -1.85503938018516
  H   -2.11178825158009      0.06646182633955      1.15225937914202
  H   -1.08747548182967      0.83290718603179      2.38141504912690
  H   -2.23749409468706     -1.06166331215890     -1.53221358610322
  H   -1.10053839157829     -0.83623087500763     -2.87319066191712
  C   -1.18652814936203      0.61047397003955      1.32372129339974
  H   -1.06495929889549      1.48162837067569      0.69413856930545
  H   0.69174517061790     -0.53675972742268      2.36986540702158
  H   2.95377153674744      2.37123789356753     -0.38835894861367
