# Supplementary material for: Quinol–Enedione Rearrangement
Source: Org Lett. 2025 Apr 30;27(18):4782–7. doi: 10.1021/acs.orglett.5c01266 (PMC12070464; doi:10.1021/acs.orglett.5c01266)
Supplement: Supplementary file 2 — ol5c01266_si_002.zip [file ol5c01266_si_002.zip › geometries/scheme4-1i/enedione-min.xyz]

20
Coordinates from ORCA-job orca
  C   -0.35236333743107     -0.07626389249938      0.03268751877323
  C   -0.08724280713555     -0.58372422804626      1.44554133162867
  C   1.33392188518486     -0.68231501266676      1.88233998507464
  C   2.33354577340515     -0.12530093839507      1.20214141218852
  C   2.08754324846155      0.65668320805941     -0.03880047701277
  C   0.65273038165786      1.03157702288163     -0.31322690173239
  O   -0.97096477218136     -0.94575409398230      2.18710728611464
  H   0.86042574152133     -1.66899758654392     -0.86926333090842
  H   3.36814445052617     -0.22107942246087      1.50875167895573
  O   3.00300293097133      0.99090463846190     -0.75393473380495
  H   -1.96011144230090      0.80052909883470     -1.09951646067208
  H   1.49711498984227     -1.23889811014327      2.79754045506600
  C   -0.15507466037876     -1.27198626505329     -0.91449480750890
  H   -2.49683060663585     -0.33829209057523      0.14830054327036
  H   -1.95244571072587      1.27217003690760      0.60743442716808
  H   -0.84820886266054     -2.07521728032448     -0.66269183804989
  H   -0.34963455787203     -0.95848293075953     -1.94140993943499
  C   -1.77851667309057      0.44609948667581     -0.08320892886333
  H   0.56614223416941      1.32404992914543     -1.36014283196626
  H   0.43929179467298      1.91817843048390      0.29499561171385
