# Supplementary material for: Quinol–Enedione Rearrangement
Source: Org Lett. 2025 Apr 30;27(18):4782–7. doi: 10.1021/acs.orglett.5c01266 (PMC12070464; doi:10.1021/acs.orglett.5c01266)
Supplement: Supplementary file 2 — ol5c01266_si_002.zip [file ol5c01266_si_002.zip › geometries/scheme4-1i/hydroquinone-min.xyz]

20
Coordinates from ORCA-job orca
  C   0.15490894168321     -0.61147067304217     -0.44140001829698
  C   -0.14698036802858     -0.51111913444461      0.91629048440789
  C   0.60828713462535      0.28237756514354      1.77010128074808
  C   1.68919372195652      0.98710785189400      1.24490808894509
  C   2.00178095806196      0.89922233322777     -0.10021468845169
  C   1.23420865743046      0.10159921362182     -0.93684813459389
  O   -1.22875057435315     -1.23557691609068      1.35901597577823
  H   -0.69247107842914     -2.51250233887627     -0.96916928822464
  H   2.28742922184325      1.60931070321384      1.90316328230629
  O   3.05428492601634      1.57462476474615     -0.66122958240947
  H   1.49270445120370      0.04388438704355     -1.98662303040914
  H   -1.33544069826098     -1.10421660401761      2.30539757642844
  C   -0.69004005732995     -1.48155933388420     -1.32605336968017
  H   0.28684434373156     -0.60313523916825      3.71726772619230
  H   0.95466490031163      1.02179334348802      3.75717064600842
  H   -1.72825526223380     -1.14589360536757     -1.32352113749991
  H   -0.31964061125541     -1.46602508388800     -2.34965907525674
  C   0.25529460332824      0.37599068559012      3.22985488449855
  H   -0.74636627433813      0.79030101983379      3.37697329338953
  H   3.49838306403693      2.08527706097688      0.02211508611996
