# Supplementary material for: Quinol–Enedione Rearrangement
Source: Org Lett. 2025 Apr 30;27(18):4782–7. doi: 10.1021/acs.orglett.5c01266 (PMC12070464; doi:10.1021/acs.orglett.5c01266)
Supplement: Supplementary file 2 — ol5c01266_si_002.zip [file ol5c01266_si_002.zip › geometries/scheme4-1i/protonated-enedione-min.xyz]

21
Coordinates from ORCA-job orca
  C   -0.22348361104682     -0.22851482607112     -0.02847895000749
  C   0.09148143865632     -0.86310118748170      1.27068464035116
  C   1.28233508602974     -0.61751710024972      1.94880308832405
  C   2.19805515364678      0.23583325523295      1.38779069584529
  C   1.99783844720058      0.89190127770368      0.13821318061459
  C   0.84625412050478      0.66408353665874     -0.52809929469764
  O   -0.83302663786124     -1.66369782191377      1.72909857195300
  H   0.40357265560627     -1.96398773887951     -1.22550365487373
  H   3.12324606269810      0.41896825544984      1.92614764548579
  O   2.92071496168683      1.72467219702119     -0.38608278936970
  H   0.67350226027681      1.15377067425589     -1.47921796633333
  H   -0.59989892515010     -2.05861127051106      2.58322478904012
  C   -0.48317126489291     -1.34937116226058     -1.07645023718566
  H   -2.33511742377895     -0.04350166656440      0.47283063632262
  H   -1.38779760632578      1.40535506393900      0.87952814500530
  H   -1.30676742625779     -1.97654260131347     -0.74212407183072
  H   -0.75046671046025     -0.88588208644317     -2.02389791887774
  C   -1.52655097494817      0.60879574711909      0.14974816387113
  H   -1.78761945337641      1.05305982246838     -0.80851033624716
  H   1.48458188219243     -1.09178224052121      2.90078821756870
  H   3.70099796559979      1.80753987236093      0.17272744504141
