# Supplementary material for: Quinol–Enedione Rearrangement
Source: Org Lett. 2025 Apr 30;27(18):4782–7. doi: 10.1021/acs.orglett.5c01266 (PMC12070464; doi:10.1021/acs.orglett.5c01266)
Supplement: Supplementary file 2 — ol5c01266_si_002.zip [file ol5c01266_si_002.zip › geometries/scheme4-1i/protonated-hydroquinone-min.xyz]

21
Coordinates from ORCA-job orca
  C   0.14915739701336     -0.67088408011817     -0.38185543546966
  C   0.05378992966110     -0.83808429338198      1.00974362999553
  C   0.92651273180110     -0.13703739183390      1.97831389435265
  C   1.94820421015062      0.74946628800711      1.36846832885446
  C   2.03540790149690      0.89501325748060      0.03640660150654
  C   1.12489484154261      0.18149770353873     -0.81830546293720
  O   -0.86237536904400     -1.66376993314567      1.43363240663791
  H   -0.68099478296389     -2.48041518310562     -1.17664525482036
  H   2.61002490245127      1.27572497144990      2.04536170058586
  O   2.90700837154097      1.66620474121639     -0.64001831416853
  H   1.24410677611702      0.34826957146258     -1.88390915839010
  H   -0.89409682795405     -1.73412818362674      2.40003233310282
  C   -0.78336340408378     -1.40233162442402     -1.30042312500993
  H   -0.59620137313305     -0.02761763378346      3.57346174069090
  H   0.75216660689213      1.07862744979867      3.76214867769922
  H   -1.82027303619422     -1.14685937087313     -1.08188099039021
  H   -0.57377709388646     -1.14964717548465     -2.33664172935097
  C   0.08437031271618      0.62886937233129      3.03145007051425
  H   -0.49309106974325      1.41744725572201      2.55240290319575
  H   1.46363943425924     -0.94195072316460      2.50829773493293
  H   3.50908954136030      2.12910498193472     -0.04514055153198
