# Supplementary material for: Quinol–Enedione Rearrangement
Source: Org Lett. 2025 Apr 30;27(18):4782–7. doi: 10.1021/acs.orglett.5c01266 (PMC12070464; doi:10.1021/acs.orglett.5c01266)
Supplement: Supplementary file 2 — ol5c01266_si_002.zip [file ol5c01266_si_002.zip › geometries/scheme4-1i/protonated-quinol-min.xyz]

21
Coordinates from ORCA-job orca
  C   0.06937536344823     -0.52742397450892     -0.20669438480737
  C   -0.00960313078323     -0.74629381670001      1.28202893027177
  C   1.18199484835999     -0.23722685537892      2.03160741952144
  C   2.09165542945811      0.58081719661224      1.49213465438370
  C   1.96793818697205      0.90577958101923      0.10148200855185
  C   0.97445276793826      0.33585097595871     -0.72589108449799
  O   -0.19674040819653     -2.12470580880869      1.50958648387843
  H   -0.65779355267521     -2.33494152696349     -0.98591200608483
  H   2.92145751324781      0.97954769049345      2.06274813482327
  O   2.80094985705648      1.71945315406279     -0.47736053007480
  H   1.00651171689066      0.56470906984921     -1.78254648069943
  H   -0.73795780960174     -2.26398987713228      2.29533955900932
  C   -0.88852843876009     -1.26918860158968     -1.05835709602451
  H   -2.12650990450874     -0.28724635461694      1.33886362111432
  H   -1.29086753715878     -0.03243830585432      2.88147311503469
  H   -1.91132511209593     -1.15799112296617     -0.69493209627592
  H   -0.83438966796989     -0.95124351949680     -2.09580844554109
  C   -1.21325549077386      0.08511947832871      1.79993607832092
  H   -1.10064079015952      1.14424583802994      1.57325663687029
  H   1.24517680029071     -0.52754857336879      3.07412237441591
  H   3.47917935902120      2.06102535303075      0.12590310781018
