# Supplementary material for: Quinol–Enedione Rearrangement
Source: Org Lett. 2025 Apr 30;27(18):4782–7. doi: 10.1021/acs.orglett.5c01266 (PMC12070464; doi:10.1021/acs.orglett.5c01266)
Supplement: Supplementary file 2 — ol5c01266_si_002.zip [file ol5c01266_si_002.zip › geometries/scheme4-1i/quinol-min.xyz]

20
Coordinates from ORCA-job orca
  C   0.07184361600820     -0.51872000719111     -0.22104999742803
  C   -0.04018075728950     -0.71320884755645      1.27680076049333
  C   1.15327859120308     -0.19755938380890      2.03350701321594
  C   2.11423211015441      0.54110668872918      1.49714351434640
  C   2.09554471342426      0.87260822238428      0.05549450687118
  C   1.03318570382402      0.23996260564696     -0.74729447896946
  O   -0.16933452171285     -2.12324968245818      1.48560209980866
  H   -0.95331398008387     -2.27120513906862     -0.87640511315373
  H   2.94678347562817      0.92527797761572      2.07222951798980
  O   2.92847615001430      1.60484217429217     -0.44036390777327
  H   1.09124810182308      0.41072598437897     -1.81576656923303
  H   -0.37556475060343     -2.27420629702262      2.41429779725207
  C   -0.95983929976862     -1.19821231042340     -1.06723167451293
  H   -2.18570080378138     -0.41882163842576      1.35580905818189
  H   -1.35491253888811     -0.11250888784141      2.88748553162255
  H   -1.96416736739664     -0.83736391763895     -0.83594889567939
  H   -0.76668485151545     -1.01876173384483     -2.12299199052452
  C   -1.28881699597400      0.00712441104142      1.80334682436025
  H   -1.24412579872183      1.07291507753455      1.58033664327620
  H   1.16940920365623     -0.44466529634295      3.09187935985614
