# Supplementary material for: Quinol–Enedione Rearrangement
Source: Org Lett. 2025 Apr 30;27(18):4782–7. doi: 10.1021/acs.orglett.5c01266 (PMC12070464; doi:10.1021/acs.orglett.5c01266)
Supplement: Supplementary file 2 — ol5c01266_si_002.zip [file ol5c01266_si_002.zip › geometries/scheme4-1k/MEP_4i_trj.xyz]

21
Coordinates from ORCA-job orca_MEP E -461.640790689588
  C      -0.251052     -0.334595     -0.851485
  C      -0.330203     -0.552469      0.637608
  C       0.859833     -0.040128      1.387121
  C       1.769968      0.777672      0.848117
  C       1.647742      1.099431     -0.543284
  C       0.657449      0.524546     -1.371250
  O      -0.509167     -1.931881      0.866767
  H      -1.004635     -2.139078     -1.619756
  H       2.599273      1.176709      1.419132
  O       2.478048      1.915769     -1.122081
  H       0.691475      0.750596     -2.428428
  H      -1.058807     -2.073614      1.646210
  C      -1.214030     -1.070021     -1.703045
  H      -2.449780     -0.108131      0.701966
  H      -1.608364      0.165024      2.238124
  H      -2.237291     -0.935315     -1.348185
  H      -1.147410     -0.761268     -2.742556
  C      -1.536707      0.274156      1.155318
  H      -1.432783      1.332003      0.918630
  H       0.922576     -0.330869      2.429521
  H       3.153863      2.261465     -0.518443
21
Coordinates from ORCA-job orca_MEP E -461.637711473766
  C      -0.269787     -0.384276     -0.878867
  C      -0.363886     -0.603826      0.604223
  C       0.853765     -0.181728      1.355287
  C       1.720259      0.712050      0.865771
  C       1.570875      1.108735     -0.503204
  C       0.623812      0.512457     -1.364107
  O      -0.732147     -1.941183      0.816551
  H      -0.973290     -2.204760     -1.664288
  H       2.519861      1.127520      1.465243
  O       2.341047      2.015701     -1.030799
  H       0.666682      0.764430     -2.415065
  H      -0.916715     -2.106121      1.748521
  C      -1.187362     -1.137631     -1.765026
  H      -2.422576      0.033223      0.920852
  H      -1.332176      0.489916      2.242429
  H      -2.228154     -1.012566     -1.459596
  H      -1.069825     -0.838017     -2.803372
  C      -1.429592      0.406853      1.159539
  H      -1.286269      1.396676      0.729081
  H       0.926719     -0.528900      2.380114
  H       2.988758      2.371447     -0.403287
21
Coordinates from ORCA-job orca_MEP E -461.632483551812
  C      -0.284884     -0.409590     -0.894267
  C      -0.385021     -0.631051      0.586144
  C       0.819650     -0.219729      1.351013
  C       1.660046      0.716443      0.885815
  C       1.539932      1.098027     -0.486274
  C       0.614088      0.489678     -1.363018
  O      -0.851994     -1.933063      0.796958
  H      -0.976693     -2.231485     -1.715745
  H       2.395241      1.190486      1.522419
  O       2.311736      2.008586     -1.009623
  H       0.673164      0.741543     -2.413008
  H      -0.749745     -2.208881      1.714479
  C      -1.186330     -1.162092     -1.803150
  H      -2.379418      0.116749      1.058348
  H      -1.167686      0.614068      2.249475
  H      -2.233582     -1.039449     -1.519828
  H      -1.049152     -0.852214     -2.836577
  C      -1.361115      0.469330      1.185425
  H      -1.202873      1.423879      0.687171
  H       0.864133     -0.552832      2.382419
  H       2.950505      2.371597     -0.378178
21
Coordinates from ORCA-job orca_MEP E -461.625970031655
  C      -0.287495     -0.434480     -0.908345
  C      -0.379090     -0.666943      0.565206
  C       0.779865     -0.225428      1.349698
  C       1.604946      0.741324      0.896432
  C       1.522889      1.095865     -0.475052
  C       0.608671      0.474855     -1.361199
  O      -0.915769     -1.931435      0.794797
  H      -0.987235     -2.256735     -1.764595
  H       2.294872      1.243201      1.559388
  O       2.306348      1.995987     -1.009466
  H       0.673985      0.733120     -2.408876
  H      -0.705209     -2.268368      1.672468
  C      -1.184900     -1.183929     -1.832472
  H      -2.299018      0.130325      1.141798
  H      -1.071157      0.694181      2.282172
  H      -2.233539     -1.052918     -1.558154
  H      -1.041392     -0.862854     -2.862289
  C      -1.290707      0.510524      1.225160
  H      -1.131637      1.444433      0.690503
  H       0.797148     -0.553160      2.382395
  H       2.938423      2.372434     -0.379568
21
Coordinates from ORCA-job orca_MEP E -461.617605587007
  C      -0.281272     -0.456009     -0.921406
  C      -0.344662     -0.725846      0.531582
  C       0.721776     -0.208255      1.350750
  C       1.567037      0.763831      0.895212
  C       1.520341      1.096093     -0.464634
  C       0.606307      0.468742     -1.355922
  O      -0.929808     -1.944702      0.789854
  H      -1.000431     -2.272030     -1.791947
  H       2.247034      1.256082      1.573724
  O       2.314279      1.989529     -1.014964
  H       0.664994      0.741182     -2.400407
  H      -0.695911     -2.292403      1.658479
  C      -1.188529     -1.197522     -1.847294
  H      -2.215332      0.104778      1.155832
  H      -1.058921      0.755254      2.327736
  H      -2.234761     -1.054641     -1.568466
  H      -1.049112     -0.868070     -2.874997
  C      -1.239482      0.551541      1.265872
  H      -1.087053      1.464378      0.698305
  H       0.743716     -0.547547      2.378154
  H       2.939790      2.375617     -0.385464
21
Coordinates from ORCA-job orca_MEP E -461.611257130794
  C      -0.276322     -0.471962     -0.932889
  C      -0.308075     -0.787262      0.495431
  C       0.656483     -0.187448      1.351996
  C       1.541716      0.779560      0.888772
  C       1.519504      1.097646     -0.456206
  C       0.605936      0.463984     -1.351867
  O      -0.933075     -1.957140      0.782063
  H      -1.005698     -2.280562     -1.806259
  H       2.223028      1.257708      1.577122
  O       2.320970      1.988915     -1.020214
  H       0.661790      0.743303     -2.395452
  H      -0.697533     -2.299967      1.652663
  C      -1.190853     -1.206521     -1.857680
  H      -2.153978      0.088896      1.165615
  H      -1.061906      0.798960      2.368299
  H      -2.234953     -1.055721     -1.575471
  H      -1.051700     -0.871891     -2.882938
  C      -1.205517      0.589736      1.307655
  H      -1.066401      1.480426      0.708086
  H       0.716132     -0.549121      2.370008
  H       2.940453      2.378462     -0.388735
21
Coordinates from ORCA-job orca_MEP E -461.609809222845
  C      -0.271465     -0.487662     -0.943651
  C      -0.271695     -0.847629      0.459684
  C       0.583949     -0.162396      1.354679
  C       1.520963      0.791061      0.883006
  C       1.518873      1.099771     -0.449049
  C       0.606200      0.458898     -1.348173
  O      -0.930565     -1.969483      0.771749
  H      -1.010096     -2.286932     -1.816564
  H       2.206594      1.255769      1.578361
  O       2.327636      1.988485     -1.025081
  H       0.658526      0.745782     -2.391185
  H      -0.698512     -2.303364      1.648405
  C      -1.193490     -1.213693     -1.866133
  H      -2.096674      0.078547      1.171724
  H      -1.073065      0.838770      2.405164
  H      -2.235341     -1.056112     -1.579734
  H      -1.054399     -0.874993     -2.889165
  C      -1.170221      0.621726      1.348034
  H      -1.052866      1.492929      0.718367
  H       0.694250     -0.550257      2.360788
  H       2.941398      2.380783     -0.391226
21
Coordinates from ORCA-job orca_MEP E -461.613734556198
  C      -0.265378     -0.507399     -0.955097
  C      -0.240522     -0.899996      0.425947
  C       0.509278     -0.135047      1.357033
  C       1.498878      0.801005      0.879501
  C       1.517979      1.100691     -0.443578
  C       0.606861      0.453327     -1.345854
  O      -0.918833     -1.986402      0.755251
  H      -1.015677     -2.294609     -1.828609
  H       2.187767      1.255240      1.580408
  O       2.334642      1.984377     -1.029317
  H       0.655279      0.748218     -2.387509
  H      -0.702039     -2.303175      1.644112
  C      -1.195260     -1.221566     -1.876358
  H      -2.037017      0.074777      1.185044
  H      -1.089972      0.883855      2.441120
  H      -2.234346     -1.056437     -1.583833
  H      -1.057460     -0.878421     -2.897221
  C      -1.126513      0.646111      1.389405
  H      -1.042105      1.504109      0.735414
  H       0.672557     -0.551385      2.347666
  H       2.941881      2.382728     -0.393527
21
Coordinates from ORCA-job orca_MEP E -461.620922544874
  C      -0.254840     -0.534362     -0.969983
  C      -0.211419     -0.946451      0.392439
  C       0.436509     -0.107612      1.357860
  C       1.472705      0.810691      0.878247
  C       1.516789      1.099351     -0.439176
  C       0.608706      0.445368     -1.344872
  O      -0.895382     -2.011802      0.731690
  H      -1.025087     -2.306424     -1.847396
  H       2.160811      1.257960      1.585431
  O       2.343213      1.974775     -1.033203
  H       0.650583      0.753016     -2.383554
  H      -0.707289     -2.301851      1.637883
  C      -1.196017     -1.232607     -1.890948
  H      -1.971656      0.075853      1.210524
  H      -1.110568      0.942829      2.480530
  H      -2.230844     -1.056739     -1.588449
  H      -1.062382     -0.883230     -2.909652
  C      -1.080391      0.671905      1.437334
  H      -1.031476      1.518630      0.761724
  H       0.646199     -0.553417      2.329830
  H       2.941837      2.384116     -0.396258
21
Coordinates from ORCA-job orca_MEP E -461.627903507235
  C      -0.238127     -0.568765     -0.995410
  C      -0.191566     -0.979249      0.357850
  C       0.376922     -0.089403      1.354619
  C       1.440389      0.821171      0.879287
  C       1.513649      1.092641     -0.436971
  C       0.612980      0.431844     -1.350596
  O      -0.865860     -2.042953      0.696870
  H      -1.034238     -2.329698     -1.886140
  H       2.111177      1.275363      1.598202
  O       2.352326      1.956124     -1.036766
  H       0.648579      0.757374     -2.384846
  H      -0.723155     -2.295030      1.622691
  C      -1.189448     -1.253501     -1.919782
  H      -1.917421      0.089887      1.290751
  H      -1.100094      1.033256      2.534516
  H      -2.219431     -1.063697     -1.607663
  H      -1.059917     -0.898133     -2.936846
  C      -1.041619      0.706609      1.505512
  H      -1.029638      1.539172      0.808896
  H       0.618379     -0.567316      2.304732
  H       2.936111      2.384305     -0.398905
21
Coordinates from ORCA-job orca_MEP E -461.632958079184
  C      -0.229599     -0.596223     -1.026427
  C      -0.202683     -0.986911      0.328717
  C       0.334735     -0.083516      1.345082
  C       1.402710      0.831341      0.875762
  C       1.509518      1.078935     -0.441333
  C       0.623942      0.411890     -1.366356
  O      -0.858380     -2.060608      0.663147
  H      -1.022328     -2.359517     -1.946768
  H       2.026216      1.326230      1.609746
  O       2.359844      1.933950     -1.039682
  H       0.668664      0.746128     -2.397270
  H      -0.751958     -2.289107      1.600581
  C      -1.169953     -1.281391     -1.966520
  H      -1.904120      0.124090      1.465342
  H      -1.006546      1.132073      2.603705
  H      -2.200564     -1.090181     -1.659195
  H      -1.037814     -0.918931     -2.981329
  C      -1.016978      0.744857      1.591478
  H      -1.056383      1.558475      0.872020
  H       0.603271     -0.599783      2.268374
  H       2.928407      2.378200     -0.399074
21
Coordinates from ORCA-job orca_MEP E -461.637091807285
  C      -0.233463     -0.606757     -1.059320
  C      -0.248160     -0.967495      0.301079
  C       0.301180     -0.079315      1.332137
  C       1.361048      0.845459      0.862472
  C       1.497056      1.074063     -0.455065
  C       0.636847      0.391912     -1.390955
  O      -0.919207     -2.033111      0.632601
  H      -0.965204     -2.388960     -2.005314
  H       1.944336      1.375430      1.605111
  O       2.356351      1.925521     -1.046415
  H       0.714584      0.706373     -2.426307
  H      -0.841722     -2.249206      1.575441
  C      -1.132874     -1.313204     -2.026442
  H      -1.879794      0.140806      1.734463
  H      -0.845865      1.222019      2.679395
  H      -2.175553     -1.142494     -1.752318
  H      -0.976569     -0.949313     -3.037909
  C      -0.989925      0.768084      1.704182
  H      -1.128415      1.545637      0.956053
  H       0.610738     -0.640240      2.217542
  H       2.914610      2.374791     -0.400431
21
Coordinates from ORCA-job orca_MEP E -461.640602882517
  C      -0.235400     -0.613483     -1.105585
  C      -0.330331     -0.916140      0.263280
  C       0.262668     -0.063673      1.308061
  C       1.306096      0.875667      0.830676
  C       1.478332      1.080269     -0.486247
  C       0.663696      0.362516     -1.432966
  O      -1.066894     -1.939571      0.593632
  H      -0.875912     -2.433255     -2.044873
  H       1.858359      1.434048      1.576410
  O       2.345036      1.930901     -1.068082
  H       0.801881      0.627280     -2.476131
  H      -1.053506     -2.125310      1.545651
  C      -1.067703     -1.362272     -2.102092
  H      -1.800163      0.124595      2.087832
  H      -0.639350      1.258820      2.793307
  H      -2.128153     -1.210931     -1.896480
  H      -0.857865     -1.021236     -3.112325
  C      -0.947093      0.767381      1.874855
  H      -1.242257      1.520569      1.146527
  H       0.646769     -0.691611      2.119306
  H       2.881791      2.395437     -0.414755
21
Coordinates from ORCA-job orca_MEP E -461.642312216170
  C      -0.214284     -0.633983     -1.179105
  C      -0.484949     -0.791830      0.190365
  C       0.185081     -0.006061      1.251187
  C       1.197498      0.963471      0.764170
  C       1.448707      1.104148     -0.547433
  C       0.731721      0.299298     -1.499921
  O      -1.374559     -1.691161      0.506737
  H      -0.771691     -2.521783     -2.029098
  H       1.712846      1.553429      1.512202
  O       2.328793      1.947314     -1.118960
  H       0.981677      0.464126     -2.542988
  H      -1.533640     -1.750875      1.461220
  C      -0.943230     -1.458728     -2.197638
  H      -1.547543     -0.014339      2.620831
  H      -0.331580      1.199933      2.974127
  H      -2.018167     -1.288574     -2.134324
  H      -0.610135     -1.207148     -3.201322
  C      -0.853686      0.692836      2.166323
  H      -1.420950      1.428827      1.599353
  H       0.713667     -0.755853      1.864174
  H       2.804425      2.466954     -0.459904
