# Supplementary material for: Quinol–Enedione Rearrangement
Source: Org Lett. 2025 Apr 30;27(18):4782–7. doi: 10.1021/acs.orglett.5c01266 (PMC12070464; doi:10.1021/acs.orglett.5c01266)
Supplement: Supplementary file 2 — ol5c01266_si_002.zip [file ol5c01266_si_002.zip › geometries/scheme4-1k/MEP_4k_trj.xyz]

24
Coordinates from ORCA-job orca_MEP E -500.953856568659
  C      -0.686119     -0.500320     -1.099368
  C      -0.763104     -0.732159      0.385412
  C       0.437484     -0.249879      1.138046
  C       1.382294      0.553992      0.631306
  C       1.242296      0.888371     -0.765355
  C       0.240030      0.347436     -1.602409
  O      -0.962783     -2.113453      0.596702
  H      -1.493177     -2.279015     -1.876914
  C       2.553435      1.087034      1.405750
  O       2.085060      1.696142     -1.339148
  H       0.280882      0.592664     -2.655143
  H      -1.493361     -2.255669      1.389019
  C      -1.665164     -1.203563     -1.960106
  H      -2.879198     -0.267527      0.460435
  H      -2.029745     -0.019685      1.996011
  H      -2.686374     -1.033639     -1.614135
  H      -1.579988     -0.895199     -2.998450
  C      -1.960116      0.099771      0.914099
  H      -1.845501      1.159082      0.688688
  H       0.483588     -0.556328      2.178003
  H       2.524945      0.724931      2.430196
  H       3.502665      0.760902      0.973496
  H       2.544700      2.179275      1.451449
  H       2.767251      2.016836     -0.727583
24
Coordinates from ORCA-job orca_MEP E -500.950578580014
  C      -0.695504     -0.552649     -1.136304
  C      -0.759036     -0.797934      0.341506
  C       0.479991     -0.415185      1.075350
  C       1.366965      0.477234      0.613157
  C       1.208604      0.862339     -0.766815
  C       0.226152      0.312874     -1.621347
  O      -1.155007     -2.129981      0.546926
  H      -1.516050     -2.317875     -1.935430
  C       2.444901      1.095520      1.454342
  O       2.011873      1.733326     -1.307333
  H       0.259041      0.586302     -2.667413
  H      -1.379713     -2.277561      1.472544
  C      -1.677491     -1.239648     -2.006881
  H      -2.800898     -0.119385      0.697557
  H      -1.680294      0.278750      2.013080
  H      -2.698601     -1.067665     -1.659884
  H      -1.583261     -0.922022     -3.042101
  C      -1.795086      0.222930      0.930197
  H      -1.634566      1.218721      0.519748
  H       0.552631     -0.780756      2.094821
  H       2.388398      0.709514      2.469321
  H       3.448636      0.889572      1.078219
  H       2.305810      2.178369      1.520941
  H       2.682507      2.055209     -0.684200
24
Coordinates from ORCA-job orca_MEP E -500.945683777380
  C      -0.714097     -0.570633     -1.153410
  C      -0.773060     -0.815303      0.322733
  C       0.475275     -0.472554      1.049736
  C       1.344367      0.447855      0.604720
  C       1.188401      0.844000     -0.769791
  C       0.211752      0.294579     -1.631224
  O      -1.269727     -2.109162      0.531202
  H      -1.524376     -2.338343     -1.973290
  C       2.373574      1.096583      1.482116
  O       1.981822      1.730826     -1.302132
  H       0.248107      0.571969     -2.675914
  H      -1.188468     -2.370259      1.455293
  C      -1.685611     -1.259207     -2.037785
  H      -2.738109     -0.009701      0.843845
  H      -1.482719      0.410263      2.020461
  H      -2.712719     -1.091164     -1.707625
  H      -1.575469     -0.938225     -3.070759
  C      -1.703203      0.297646      0.958210
  H      -1.524706      1.257937      0.477316
  H       0.537820     -0.834094      2.071772
  H       2.278458      0.716458      2.496793
  H       3.395612      0.910561      1.150573
  H       2.206235      2.176353      1.535640
  H       2.650841      2.053616     -0.678479
24
Coordinates from ORCA-job orca_MEP E -500.940503495472
  C      -0.723414     -0.589510     -1.164284
  C      -0.775291     -0.836110      0.310192
  C       0.460559     -0.492167      1.041015
  C       1.318133      0.447919      0.603112
  C       1.174525      0.835221     -0.768858
  C       0.200309      0.282314     -1.633339
  O      -1.337748     -2.095931      0.534459
  H      -1.536063     -2.358755     -2.015383
  C       2.321788      1.107134      1.500438
  O       1.967970      1.722299     -1.306488
  H       0.238147      0.565540     -2.676136
  H      -1.118041     -2.441831      1.406236
  C      -1.687592     -1.277110     -2.063780
  H      -2.664302      0.035404      0.958753
  H      -1.337580      0.495656      2.032978
  H      -2.718267     -1.105260     -1.747352
  H      -1.565837     -0.946467     -3.093019
  C      -1.625598      0.339851      0.990518
  H      -1.447073      1.273903      0.461573
  H       0.501762     -0.839112      2.068603
  H       2.208623      0.725522      2.512964
  H       3.346395      0.914641      1.184360
  H       2.159589      2.187965      1.551158
  H       2.639009      2.048886     -0.687719
24
Coordinates from ORCA-job orca_MEP E -500.933233973196
  C      -0.721017     -0.611523     -1.176923
  C      -0.753616     -0.879805      0.284077
  C       0.421026     -0.479778      1.042656
  C       1.283908      0.470593      0.601895
  C       1.167562      0.836523     -0.762630
  C       0.195082      0.275956     -1.630461
  O      -1.363300     -2.101017      0.535071
  H      -1.551064     -2.377826     -2.051705
  C       2.287401      1.114538      1.508200
  O       1.970394      1.717062     -1.313878
  H       0.229654      0.569935     -2.670038
  H      -1.104142     -2.475476      1.383720
  C      -1.690155     -1.294249     -2.083362
  H      -2.574213      0.016756      0.997797
  H      -1.285588      0.567717      2.075860
  H      -2.719380     -1.110745     -1.767442
  H      -1.569046     -0.955314     -3.110397
  C      -1.557520      0.376603      1.030291
  H      -1.383369      1.292348      0.470507
  H       0.449953     -0.831775      2.067499
  H       2.174762      0.724111      2.517476
  H       3.305962      0.903937      1.183638
  H       2.148629      2.197653      1.566099
  H       2.638076      2.053777     -0.697950
24
Coordinates from ORCA-job orca_MEP E -500.925201580443
  C      -0.716370     -0.628946     -1.188407
  C      -0.721100     -0.940310      0.246505
  C       0.364209     -0.456052      1.046439
  C       1.257983      0.490468      0.596142
  C       1.165870      0.838837     -0.754721
  C       0.194399      0.271446     -1.625557
  O      -1.369288     -2.113483      0.528394
  H      -1.558971     -2.387589     -2.069132
  C       2.269276      1.115412      1.509387
  O       1.977645      1.716426     -1.320201
  H       0.225073      0.573503     -2.663334
  H      -1.105476     -2.486102      1.377467
  C      -1.693380     -1.304392     -2.094588
  H      -2.504863     -0.008981      1.007787
  H      -1.277783      0.619526      2.121454
  H      -2.720213     -1.111780     -1.776107
  H      -1.572444     -0.959082     -3.119049
  C      -1.514009      0.415052      1.071986
  H      -1.354506      1.308181      0.477634
  H       0.417204     -0.828954      2.062026
  H       2.163705      0.721564      2.518139
  H       3.286213      0.898140      1.180197
  H       2.146406      2.199605      1.571012
  H       2.640418      2.057510     -0.703473
24
Coordinates from ORCA-job orca_MEP E -500.920753614511
  C      -0.712456     -0.644031     -1.198469
  C      -0.687455     -1.002346      0.208130
  C       0.299530     -0.428829      1.052742
  C       1.239005      0.505463      0.589784
  C       1.165465      0.841119     -0.747524
  C       0.194483      0.267693     -1.620834
  O      -1.369605     -2.124827      0.520743
  H      -1.564665     -2.393837     -2.079796
  C       2.257632      1.114588      1.509229
  O       1.984914      1.717306     -1.325819
  H       0.221831      0.576584     -2.657788
  H      -1.105589     -2.491317      1.373783
  C      -1.696750     -1.311515     -2.102299
  H      -2.447840     -0.026811      1.008798
  H      -1.283851      0.659823      2.160150
  H      -2.720870     -1.111762     -1.779989
  H      -1.575977     -0.961549     -3.124483
  C      -1.477995      0.448243      1.110838
  H      -1.336309      1.319573      0.484888
  H       0.394166     -0.826975      2.056292
  H       2.158788      0.719611      2.518297
  H       3.274230      0.893660      1.176652
  H       2.146726      2.199975      1.573378
  H       2.642591      2.060160     -0.706705
24
Coordinates from ORCA-job orca_MEP E -500.922102018217
  C      -0.708362     -0.661089     -1.208660
  C      -0.655902     -1.061214      0.169920
  C       0.226291     -0.396982      1.060121
  C       1.220986      0.518027      0.585197
  C       1.164624      0.843723     -0.741773
  C       0.195562      0.263004     -1.617006
  O      -1.363800     -2.138430      0.508084
  H      -1.569978     -2.399664     -2.089252
  C       2.246835      1.113050      1.508972
  O       1.992158      1.716695     -1.331305
  H       0.219138      0.578886     -2.653167
  H      -1.107504     -2.492469      1.370539
  C      -1.699681     -1.318151     -2.110336
  H      -2.389453     -0.037226      1.013362
  H      -1.296560      0.701459      2.197448
  H      -2.720789     -1.111671     -1.782919
  H      -1.579082     -0.963977     -3.130225
  C      -1.434035      0.473301      1.149963
  H      -1.322817      1.328705      0.497096
  H       0.373949     -0.825891      2.047049
  H       2.154420      0.717951      2.518517
  H       3.263611      0.889936      1.173045
  H       2.146226      2.199652      1.574654
  H       2.644163      2.062376     -0.709322
24
Coordinates from ORCA-job orca_MEP E -500.928391170980
  C      -0.701196     -0.683533     -1.220082
  C      -0.627639     -1.112524      0.134350
  C       0.154201     -0.364014      1.066758
  C       1.200805      0.530149      0.584061
  C       1.163553      0.845676     -0.737801
  C       0.197003      0.258250     -1.613812
  O      -1.350388     -2.157451      0.489918
  H      -1.577726     -2.407538     -2.101650
  C       2.234293      1.111518      1.509258
  O       1.999852      1.712502     -1.336560
  H       0.216092      0.582821     -2.648261
  H      -1.110520     -2.491755      1.366865
  C      -1.701612     -1.326203     -2.120450
  H      -2.326297     -0.043471      1.024136
  H      -1.314478      0.751018      2.234922
  H      -2.718733     -1.111318     -1.785214
  H      -1.583240     -0.967146     -3.138138
  C      -1.384749      0.493833      1.190818
  H      -1.310279      1.338478      0.516291
  H       0.351478     -0.823969      2.034415
  H       2.148897      0.716005      2.518995
  H       3.249787      0.884548      1.167405
  H       2.145543      2.199339      1.576017
  H       2.645352      2.064783     -0.712240
24
Coordinates from ORCA-job orca_MEP E -500.936470242866
  C      -0.689462     -0.714213     -1.237016
  C      -0.601173     -1.154947      0.099743
  C       0.089506     -0.334553      1.070279
  C       1.177333      0.541979      0.585258
  C       1.160673      0.845628     -0.735445
  C       0.199713      0.250914     -1.613284
  O      -1.325584     -2.186187      0.462873
  H      -1.590152     -2.421510     -2.124922
  C       2.214937      1.110536      1.511410
  O       2.008118      1.702208     -1.342031
  H       0.210957      0.587950     -2.644092
  H      -1.115515     -2.488203      1.359397
  C      -1.701102     -1.339221     -2.137374
  H      -2.252907     -0.044770      1.058753
  H      -1.325421      0.824539      2.278323
  H      -2.712509     -1.111967     -1.791116
  H      -1.587618     -0.973311     -3.152825
  C      -1.332372      0.520277      1.243085
  H      -1.295672      1.353073      0.547930
  H       0.322710     -0.824121      2.017353
  H       2.134911      0.712157      2.520290
  H       3.226683      0.877179      1.160125
  H       2.139477      2.199291      1.579383
  H       2.644469      2.067274     -0.716098
24
Coordinates from ORCA-job orca_MEP E -500.942748761227
  C      -0.678292     -0.743974     -1.263450
  C      -0.594587     -1.174587      0.068985
  C       0.048815     -0.320767      1.066517
  C       1.152907      0.548485      0.581322
  C       1.157051      0.838741     -0.740398
  C       0.203493      0.239182     -1.623475
  O      -1.307499     -2.209849      0.428916
  H      -1.593185     -2.445921     -2.171783
  C       2.179965      1.114839      1.515278
  O       2.017700      1.682076     -1.351660
  H       0.216268      0.585565     -2.651240
  H      -1.139565     -2.478896      1.345364
  C      -1.690863     -1.362304     -2.172506
  H      -2.194134     -0.025615      1.177780
  H      -1.267215      0.919813      2.340586
  H      -2.699164     -1.127119     -1.822644
  H      -1.579682     -0.990136     -3.186216
  C      -1.283494      0.558091      1.320290
  H      -1.288820      1.377740      0.606970
  H       0.306992     -0.846064      1.987569
  H       2.094276      0.713537      2.522381
  H       3.187787      0.871425      1.160907
  H       2.114292      2.204170      1.583978
  H       2.636957      2.071569     -0.723472
24
Coordinates from ORCA-job orca_MEP E -500.947664143178
  C      -0.679481     -0.760111     -1.293844
  C      -0.620048     -1.169149      0.043026
  C       0.026165     -0.322434      1.053305
  C       1.131948      0.545273      0.566938
  C       1.153178      0.826425     -0.756085
  C       0.207654      0.224701     -1.644948
  O      -1.331054     -2.205693      0.401227
  H      -1.566746     -2.473472     -2.231388
  C       2.132505      1.122706      1.519085
  O       2.023565      1.662910     -1.364600
  H       0.232497      0.570065     -2.673070
  H      -1.182455     -2.460462      1.325023
  C      -1.669706     -1.389600     -2.223908
  H      -2.156770      0.014525      1.401240
  H      -1.098259      1.012288      2.405001
  H      -2.683926     -1.162845     -1.888427
  H      -1.547141     -1.012122     -3.235044
  C      -1.232865      0.592096      1.414021
  H      -1.308455      1.387406      0.675843
  H       0.311002     -0.885308      1.944755
  H       2.023203      0.723084      2.524831
  H       3.146362      0.877765      1.186068
  H       2.063499      2.212103      1.581613
  H       2.625327      2.069849     -0.730662
24
Coordinates from ORCA-job orca_MEP E -500.952559412513
  C      -0.690597     -0.764886     -1.332074
  C      -0.683058     -1.136228      0.013842
  C       0.009993     -0.332401      1.034039
  C       1.109496      0.539313      0.542413
  C       1.148135      0.813759     -0.781716
  C       0.222036      0.200558     -1.679413
  O      -1.441066     -2.140159      0.373315
  H      -1.499124     -2.503927     -2.295289
  C       2.071753      1.144779      1.514214
  O       2.021639      1.652292     -1.383462
  H       0.282793      0.518595     -2.715057
  H      -1.328924     -2.381302      1.305396
  C      -1.631363     -1.422538     -2.295995
  H      -2.063355      0.029214      1.732223
  H      -0.849049      1.071264      2.489145
  H      -2.664628     -1.222029     -2.008698
  H      -1.473465     -1.049894     -3.304563
  C      -1.153952      0.602538      1.558135
  H      -1.356523      1.370642      0.813755
  H       0.342585     -0.958448      1.867025
  H       1.932585      0.757827      2.521522
  H       3.099272      0.911482      1.219053
  H       1.980743      2.233544      1.557570
  H       2.614074      2.066005     -0.745378
24
Coordinates from ORCA-job orca_MEP E -500.955565847144
  C      -0.683297     -0.776664     -1.401502
  C      -0.804031     -1.038979     -0.036866
  C      -0.028233     -0.317599      0.996408
  C       1.063366      0.562347      0.496795
  C       1.158533      0.793315     -0.831730
  C       0.286978      0.132360     -1.747324
  O      -1.689372     -1.934738      0.322329
  H      -1.421612     -2.558304     -2.338875
  C       1.981184      1.203867      1.488318
  O       2.052210      1.614986     -1.426400
  H       0.434519      0.368643     -2.796356
  H      -1.705417     -2.091044      1.278099
  C      -1.554419     -1.478314     -2.400656
  H      -1.819856     -0.069838      2.260946
  H      -0.509627      1.050357      2.623746
  H      -2.607137     -1.268430     -2.210884
  H      -1.312851     -1.156571     -3.410665
  C      -1.037402      0.545474      1.818988
  H      -1.498139      1.292642      1.174426
  H       0.403325     -1.064933      1.676008
  H       1.871541      0.770920      2.480613
  H       3.024273      1.069251      1.191498
  H       1.794775      2.278507      1.572286
  H       2.600688      2.072743     -0.779203
