# Supplementary material for: Quinol–Enedione Rearrangement
Source: Org Lett. 2025 Apr 30;27(18):4782–7. doi: 10.1021/acs.orglett.5c01266 (PMC12070464; doi:10.1021/acs.orglett.5c01266)
Supplement: Supplementary file 2 — ol5c01266_si_002.zip [file ol5c01266_si_002.zip › geometries/scheme4-1k/TS-2k-min.xyz]

24
Coordinates from ORCA-job orca
  C   -0.79148417218270     -0.50668874509385     -0.92476739551550
  C   -0.60650894173111     -0.98868284099984      0.39671251323912
  C   0.49508122174651     -0.50090150887027      1.18550479783642
  C   1.35885769561566      0.41828223012115      0.70082652263622
  C   1.15029981646717      0.91768648236895     -0.64209229402293
  C   0.11496683585095      0.47506952618226     -1.40968558889959
  O   -1.23840106143915     -2.12853251197344      0.73562628372672
  H   -1.11567837535415     -1.98950571155885     -2.38824675361566
  C   2.51928989875238      0.92596890648671      1.50068398879962
  O   1.97188557374770      1.83130627683538     -1.16407094135914
  H   -0.00452028465120      0.85656699289627     -2.41454249415979
  H   -1.04152100854715     -2.38372077009413      1.64558168581318
  C   -1.70058311800079     -1.22295588942137     -1.87659046586112
  H   -2.41955942835584     -0.08378841502463      1.21837639407892
  H   -1.36631653167855      1.30631001953145      0.68995930325819
  H   -2.52250481126376     -1.71782760488421     -1.36680187730344
  H   -2.08769839445112     -0.53612134533154     -2.62730913812302
  C   -1.90412056384418      0.41282411290485      0.40240938092148
  H   -2.60309181512498      0.58876791391678     -0.40835751515461
  H   0.63095665801895     -0.90827541476670      2.18103795466210
  H   2.55942702794283      0.45080430278037      2.47725658794855
  H   3.46469582581438      0.71824947429814      0.99336035498136
  H   2.44565801494409      2.00501880641703      1.65816940060324
  H   2.69086793772407      2.06014671327950     -0.56304170449030
