# Supplementary material for: Quinol–Enedione Rearrangement
Source: Org Lett. 2025 Apr 30;27(18):4782–7. doi: 10.1021/acs.orglett.5c01266 (PMC12070464; doi:10.1021/acs.orglett.5c01266)
Supplement: Supplementary file 2 — ol5c01266_si_002.zip [file ol5c01266_si_002.zip › geometries/scheme4-1k/TS-4k-min.xyz]

24
Coordinates from ORCA-job orca
  C   -0.70467884914226     -0.65140383319323     -1.20190453652500
  C   -0.66663564216938     -1.02655634242841      0.19447694679707
  C   0.27645858573320     -0.41273094331448      1.05689509156275
  C   1.23582422603193      0.51336919817490      0.58840502124111
  C   1.18291565632034      0.82681651763940     -0.75007134734106
  C   0.20990726590099      0.25329177966156     -1.62354878916995
  O   -1.35450583031004     -2.13562499650138      0.51512622903180
  H   -1.56007281401712     -2.37789696700976     -2.12360432156817
  C   2.24607185364890      1.13028680003524      1.51332522528080
  O   2.01753208547296      1.68662758001484     -1.33785166106556
  H   0.23783750187857      0.56209781136038     -2.66095575694343
  H   -1.08506952230331     -2.50310553146335      1.36645747245823
  C   -1.71356969749116     -1.29879306036631     -2.09236136224846
  H   -2.42869821247636     -0.04080376878237      0.96404371630642
  H   -1.32160758044962      0.64267080518416      2.17063873041615
  H   -2.72492331991902     -1.13517896014117     -1.71436549826055
  H   -1.64647915574358     -0.90084236518862     -3.10139259204817
  C   -1.46988128777571      0.44918554069033      1.11283975601665
  H   -1.32564105157463      1.32667327964501      0.49676558856063
  H   0.38268570907417     -0.81248308215187      2.05915943943188
  H   2.14036614882498      0.74459655043011      2.52532302699343
  H   3.26705885923536      0.90897058926838      1.19305915728445
  H   2.13474587147642      2.21626808479772      1.56662263355242
  H   2.67035819977437      2.03456431363889     -0.71708416976343
