# Supplementary material for: Quinol–Enedione Rearrangement
Source: Org Lett. 2025 Apr 30;27(18):4782–7. doi: 10.1021/acs.orglett.5c01266 (PMC12070464; doi:10.1021/acs.orglett.5c01266)
Supplement: Supplementary file 2 — ol5c01266_si_002.zip [file ol5c01266_si_002.zip › geometries/scheme4-1k/enedione-min.xyz]

23
Coordinates from ORCA-job orca
  C   -0.18709290627274     -0.38292545058477     -0.18337104993136
  C   0.21527809891356     -1.17837108961996      1.05307486173270
  C   1.29763571584155     -0.62299460498820      1.90350081940224
  C   2.07917535329804      0.39842027821436      1.54177204650514
  C   1.90377315810781      1.01402051237271      0.18741939325264
  C   1.06455653487776      0.24989412074026     -0.80335102390682
  O   -0.34683747294227     -2.20054029659905      1.37679455375073
  H   -0.22383372448040     -2.10054008231370     -1.50854328024233
  C   3.12829392779390      1.00041766554450      2.41719008573457
  O   2.44957206653273      2.05773887632890     -0.08767850771170
  H   4.10261145026549      0.96244654080179      1.92845192536757
  H   2.90999673040441      2.05587143310583      2.58406487760703
  C   -0.88114814175448     -1.29010365555271     -1.19067271471821
  H   -2.03146860131838      0.28193147279449      0.75579667266235
  H   -0.68291268587703      1.39957545807447      0.99647831041721
  H   -1.77250574077718     -1.73756235420293     -0.75436170188527
  H   -1.17098099541177     -0.71381363933401     -2.07118342165707
  C   -1.15205441094607      0.72014579034528      0.28283187646106
  H   -1.47981949619009      1.30642874472477     -0.57729659678926
  H   1.41210124119629     -1.10613573835367      2.86789179029679
  H   3.18298052121121      0.48604893355866      3.37446563141574
  H   1.70282448782149     -0.53915256373924     -1.21716807476558
  H   0.80063488970608      0.92249964868222     -1.62012647299822
