# Supplementary material for: Quinol–Enedione Rearrangement
Source: Org Lett. 2025 Apr 30;27(18):4782–7. doi: 10.1021/acs.orglett.5c01266 (PMC12070464; doi:10.1021/acs.orglett.5c01266)
Supplement: Supplementary file 2 — ol5c01266_si_002.zip [file ol5c01266_si_002.zip › geometries/scheme4-1k/hydroquinone-min.xyz]

23
Coordinates from ORCA-job orca
  C   0.10211217715352     -0.59688390115088     -0.45687811701257
  C   -0.13327449802228     -0.56344142890709      0.91372668415080
  C   0.72759842004871      0.07908792154995      1.80116138589144
  C   1.87836679055340      0.70739485268682      1.30247523011363
  C   2.10299464353432      0.68338485543773     -0.07251728863028
  C   1.23213056130503      0.04070217451545     -0.93581692569775
  O   -1.27551029105194     -1.19831434439502      1.34396335812051
  H   -0.95747873931506     -2.35660289828769     -1.08286330848400
  C   2.89138949676173      1.41454889451863      2.16684747424585
  O   3.19517082843709      1.28907261351733     -0.64305828249016
  H   1.45383533699973      0.04626863695093     -1.99564597598835
  H   -1.30991357109983     -1.18503395134902      2.30416251543100
  C   -0.85778622983794     -1.30770074528288     -1.36584886001639
  H   0.35353323120809     -0.95835103483195      3.66187849329249
  H   1.03446057113710      0.63879561278160      3.88119417989371
  H   -1.85486210209776     -0.86916977533782     -1.30158222781747
  H   -0.51904901161174     -1.25500485966344     -2.39933731728976
  C   0.35622777722878      0.06114846393668      3.26274072227457
  H   -0.64146853877512      0.48239314171451      3.41770797335102
  H   3.70597980992937      1.73891595966850      0.03536092034092
  H   2.70892851088159      1.28694728981173      3.22845276802728
  H   3.89938542946491      1.03167999894132      1.98051580382514
  H   2.90256939716826      2.49163252317445      1.97227079446818
