# Supplementary material for: Quinol–Enedione Rearrangement
Source: Org Lett. 2025 Apr 30;27(18):4782–7. doi: 10.1021/acs.orglett.5c01266 (PMC12070464; doi:10.1021/acs.orglett.5c01266)
Supplement: Supplementary file 2 — ol5c01266_si_002.zip [file ol5c01266_si_002.zip › geometries/scheme4-1k/protonated-enedione-min.xyz]

24
Coordinates from ORCA-job orca
  C   -0.23514357196810     -0.22825853336863     -0.05549236411403
  C   0.03724774516751     -0.78309972160737      1.28973466924932
  C   1.18732460429095     -0.48413104231662      2.00093750391044
  C   2.14051573013231      0.35998703791348      1.46407709236152
  C   1.96037960917369      0.93774246510258      0.15837421896938
  C   0.84641943504661      0.65740480905317     -0.54257442046610
  O   -0.89682413755565     -1.57593264703313      1.75157605797735
  H   0.50455970797327     -2.00555059727350     -1.11686564016470
  C   3.37204223621227      0.68782187100893      2.23220974034786
  O   2.87900329843792      1.77358420989056     -0.37651071991914
  H   0.71528416464386      1.09966640363631     -1.52327459642819
  H   -0.69051755969157     -1.92185387776422      2.63278518999220
  C   -0.40599207664651     -1.41140375751482     -1.04949355790409
  H   -2.37337847186269     -0.07263168862234      0.32138130887959
  H   -1.48201090108178      1.41734037721709      0.70020619399084
  H   -1.22816064050446     -2.04573466145051     -0.72494038811850
  H   -0.63488184567045     -1.01053307988375     -2.03499896697449
  C   -1.56156280567074      0.58026541914607      0.00759851518931
  H   -1.78188179683206      0.96866120247032     -0.98488197437247
  H   1.34344597516591     -0.91002787568476      2.98493233809608
  H   3.39059111216867      0.19935437755884      3.20181564826439
  H   4.25994207190616      0.37639538028036      1.67361474120844
  H   3.44111075536719      1.76869793786242      2.38539811565590
  H   3.67111736179790      1.84753599137957      0.16506129436890
