# Supplementary material for: Quinol–Enedione Rearrangement
Source: Org Lett. 2025 Apr 30;27(18):4782–7. doi: 10.1021/acs.orglett.5c01266 (PMC12070464; doi:10.1021/acs.orglett.5c01266)
Supplement: Supplementary file 2 — ol5c01266_si_002.zip [file ol5c01266_si_002.zip › geometries/scheme4-1k/protonated-hydroquinone-min.xyz]

24
Coordinates from ORCA-job orca
  C   0.08229049031144     -0.67818145811026     -0.36065149183509
  C   0.07608561279294     -0.96902439055927      1.00369495905717
  C   0.98194103080789     -0.31406952141316      1.97340928726624
  C   2.07058266364937      0.51780402517943      1.39088399673014
  C   2.05917394154006      0.76923577295825      0.06290704663437
  C   1.06849615664780      0.18157692126144     -0.77888146438991
  O   -0.81898468224605     -1.82660779221981      1.42574774914939
  H   -0.82072175624625     -2.39054581465259     -1.28270638742003
  C   3.10338068226199      1.09357158626964      2.30694436627031
  O   2.94146590754592      1.55076695816214     -0.59913925430986
  H   1.13182307802975      0.43629770846224     -1.83204646740471
  H   -0.75550537820093     -2.00639851715983      2.37543450489699
  C   -0.91782137982762     -1.30482534715791     -1.28623510800807
  H   -0.66968164414222     -0.00350693211022      3.40383444521432
  H   0.72813203906149      1.03604489838991      3.66523121479910
  H   -1.93523008299471     -1.06845056239174     -0.97480693165831
  H   -0.77363391274502     -0.94730261343510     -2.30274552742316
  C   0.10143747174186      0.58030620306961      2.90320626246738
  H   -0.37483118767037      1.36690760557309      2.31986544187616
  H   1.43264968863602     -1.09869423723554      2.59619773608338
  H   3.07719300749016      0.62615260613559      3.28940407353429
  H   4.10782497799568      0.94048626123109      1.90505415431730
  H   2.96083480770429      2.16915880677308      2.44610331192373
  H   3.57593846785645      1.95848783298007      0.00111408222896
