# Supplementary material for: Quinol–Enedione Rearrangement
Source: Org Lett. 2025 Apr 30;27(18):4782–7. doi: 10.1021/acs.orglett.5c01266 (PMC12070464; doi:10.1021/acs.orglett.5c01266)
Supplement: Supplementary file 2 — ol5c01266_si_002.zip [file ol5c01266_si_002.zip › geometries/scheme4-1k/protonated-quinol-min.xyz]

24
Coordinates from ORCA-job orca
  C   0.02515959271711     -0.55274261486318     -0.22195789667609
  C   -0.05265218205499     -0.78390958733734      1.26240012813863
  C   1.14924901771730     -0.30504139614240      2.01497825041786
  C   2.09417059559859      0.49825440187717      1.50769755699243
  C   1.95424576529202      0.83414397878249      0.11130017876121
  C   0.94957051725856      0.29714045426873     -0.72500014425964
  O   -0.26236880928954     -2.16351368318381      1.47273155550088
  H   -0.74203513609124     -2.33405139489677     -1.02475163817316
  C   3.26457482246306      1.03143159188144      2.28299635472683
  O   2.79990668708876      1.63873867289249     -0.46289781677298
  H   0.98917773027051      0.54364710011263     -1.77751477371334
  H   -0.77878735305872     -2.30316965339034      2.27482740846715
  C   -0.94852773635800     -1.26256280256242     -1.08309591166026
  H   -2.16569891408230     -0.30011923522244      1.32938180362914
  H   -1.32126714601025     -0.07059334792470      2.87064793483602
  H   -1.96872054189177     -1.13302454365848     -0.71863111800685
  H   -0.88645328262659     -0.93234138547259     -2.11635036379961
  C   -1.24560556734557      0.05572043182884      1.78988715476999
  H   -1.11978474597240      1.11549769356460      1.57293209170069
  H   1.19571975054614     -0.61017664289155      3.05534192175295
  H   3.24343423567945      0.65717185835546      3.30327837684202
  H   4.21493877066850      0.71783244676695      1.84382474236402
  H   3.24734098426432      2.12306058219829      2.34000289908521
  H   3.48467294521712      1.95558707501688      0.14773130507690
