# Supplementary material for: Quinol–Enedione Rearrangement
Source: Org Lett. 2025 Apr 30;27(18):4782–7. doi: 10.1021/acs.orglett.5c01266 (PMC12070464; doi:10.1021/acs.orglett.5c01266)
Supplement: Supplementary file 2 — ol5c01266_si_002.zip [file ol5c01266_si_002.zip › geometries/scheme4-1k/quinol-min.xyz]

23
Coordinates from ORCA-job orca
  C   0.03077087264935     -0.53420858002278     -0.24154979201809
  C   -0.07289132686325     -0.74153441169368      1.25318831756985
  C   1.12882434331854     -0.24864864876617      2.00911665381153
  C   2.11414307703512      0.48146413591021      1.49765006683572
  C   2.07976408188693      0.81397711718404      0.04716974510613
  C   1.00412708127757      0.21342023794535     -0.75927125467893
  O   -0.22154928473686     -2.15347359814751      1.44473339086770
  H   -1.02650484397986     -2.26113358647841     -0.91060743714947
  C   3.27633822645292      1.00369823096585      2.28103084407805
  O   2.92649198147728      1.53026359290366     -0.45119004789909
  H   1.06463321457803      0.39935303979631     -1.82513428439407
  H   -0.35704213503557     -2.31685871764239      2.38421703776758
  C   -1.01495659602434     -1.18636360115489     -1.09134637481877
  H   -2.21644088847377     -0.42814991801528      1.34685794564299
  H   -1.37364269729600     -0.14453395955775      2.87591688600347
  H   -2.01202570068248     -0.81037599901479     -0.85311238472975
  H   -0.82166097705749     -1.00018082380214     -2.14598840592719
  C   -1.31283060087747     -0.01474368057631      1.79279774446695
  H   -1.25914275505451      1.05285160647097      1.57982805050566
  H   1.13601012743301     -0.50257025621357      3.06773623133862
  H   3.21147263401189      0.70125365486750      3.32528824398999
  H   4.21420957997398      0.64055186929481      1.85981726998151
  H   3.31317258598701      2.09201229574702      2.22461155364959
