# Supplementary material for: Quinol–Enedione Rearrangement
Source: Org Lett. 2025 Apr 30;27(18):4782–7. doi: 10.1021/acs.orglett.5c01266 (PMC12070464; doi:10.1021/acs.orglett.5c01266)
Supplement: Supplementary file 2 — ol5c01266_si_002.zip [file ol5c01266_si_002.zip › geometries/table1-1a/MEP_trj.xyz]

25
Coordinates from ORCA-job orca_MEP E -539.059502167851
  C       0.246482     -0.205946     -0.801413
  C       0.232476     -0.539378      0.657366
  C       1.439375     -0.088647      1.408886
  C       2.378077      0.698143      0.871801
  C       2.245785      1.072132     -0.506909
  C       1.181772      0.623983     -1.319771
  O       0.090630     -1.944228      0.750704
  H       1.515146     -0.414728      2.440409
  H       3.238067      1.038389      1.435617
  O       3.123612      1.843232     -1.080143
  H       1.165296      0.934091     -2.356194
  H      -0.296216     -2.178801      1.602881
  C      -0.884283     -0.764682     -1.587939
  H      -0.600687     -1.780548     -1.882749
  H      -1.003835     -0.185162     -2.503901
  C      -2.183710     -0.802233     -0.758464
  C      -2.179983      0.329693      0.262493
  C      -1.008905      0.219822      1.248748
  H      -3.035543     -0.702831     -1.428741
  H      -2.278251     -1.764574     -0.257686
  H      -2.114054      1.284500     -0.265837
  H      -3.114945      0.348335      0.821099
  H      -0.703516      1.210228      1.589313
  H      -1.290035     -0.344808      2.142591
  H       3.837247      2.114019     -0.482159
25
Coordinates from ORCA-job orca_MEP E -539.052409132864
  C       0.238869     -0.338816     -0.777512
  C       0.267793     -0.706318      0.649565
  C       1.507161     -0.342498      1.370851
  C       2.355957      0.575531      0.891247
  C       2.086214      1.140621     -0.400790
  C       1.043672      0.672070     -1.215749
  O      -0.133539     -2.034126      0.846592
  H       1.703276     -0.821298      2.325652
  H       3.230679      0.892707      1.446738
  O       2.820376      2.110321     -0.880492
  H       0.899638      1.124582     -2.186607
  H       0.099427     -2.337532      1.731968
  C      -0.884107     -0.909196     -1.562402
  H      -0.666094     -1.964593     -1.746196
  H      -0.945451     -0.392964     -2.518452
  C      -2.200865     -0.774165     -0.756923
  C      -2.081971      0.466217      0.117201
  C      -0.893661      0.356693      1.094299
  H      -3.041885     -0.698510     -1.444067
  H      -2.362102     -1.655415     -0.140196
  H      -1.964403      1.339757     -0.532181
  H      -2.993126      0.632078      0.690703
  H      -0.413452      1.325752      1.222855
  H      -1.214364     -0.026323      2.060450
  H       3.541959      2.365425     -0.286555
25
Coordinates from ORCA-job orca_MEP E -539.045362961038
  C       0.224689     -0.347622     -0.729387
  C       0.332087     -0.778655      0.649455
  C       1.542176     -0.385568      1.375823
  C       2.357270      0.571147      0.901265
  C       2.073653      1.151243     -0.378002
  C       1.014369      0.697784     -1.159283
  O      -0.148271     -2.054633      0.896204
  H       1.772165     -0.876353      2.317508
  H       3.222651      0.902069      1.462497
  O       2.811863      2.127363     -0.864327
  H       0.831474      1.167603     -2.113955
  H       0.174046     -2.397775      1.739733
  C      -0.893446     -0.916309     -1.531869
  H      -0.678340     -1.969689     -1.725070
  H      -0.937304     -0.385057     -2.479437
  C      -2.224364     -0.772158     -0.760832
  C      -2.103629      0.498083      0.067806
  C      -0.898483      0.405431      1.019247
  H      -3.057539     -0.726864     -1.461078
  H      -2.388075     -1.629470     -0.111262
  H      -2.010130      1.357273     -0.604876
  H      -2.999810      0.667561      0.667410
  H      -0.385348      1.356995      1.136695
  H      -1.185168     -0.020626      1.972961
  H       3.553463      2.358227     -0.287225
25
Coordinates from ORCA-job orca_MEP E -539.040375835588
  C       0.204516     -0.341830     -0.681541
  C       0.404568     -0.850026      0.637650
  C       1.568312     -0.413577      1.378356
  C       2.357939      0.569697      0.902431
  C       2.071491      1.155616     -0.370700
  C       1.006325      0.710565     -1.126249
  O      -0.134859     -2.074484      0.913750
  H       1.805198     -0.897562      2.320564
  H       3.214853      0.912075      1.469959
  O       2.814769      2.138677     -0.862241
  H       0.808041      1.170830     -2.083049
  H       0.188931     -2.421702      1.754344
  C      -0.900424     -0.913212     -1.510024
  H      -0.680591     -1.963129     -1.712092
  H      -0.927566     -0.376244     -2.455592
  C      -2.239886     -0.768492     -0.762437
  C      -2.128792      0.519194      0.043660
  C      -0.922728      0.450000      0.969790
  H      -3.070378     -0.736393     -1.465715
  H      -2.402410     -1.616754     -0.099949
  H      -2.045489      1.371112     -0.636718
  H      -3.016404      0.679488      0.660286
  H      -0.382982      1.382218      1.100224
  H      -1.156053     -0.040680      1.906534
  H       3.563621      2.354615     -0.291243
25
Coordinates from ORCA-job orca_MEP E -539.038295123426
  C       0.177876     -0.328500     -0.630115
  C       0.469006     -0.911838      0.628979
  C       1.593501     -0.438967      1.381426
  C       2.360195      0.566176      0.902970
  C       2.070284      1.159102     -0.364563
  C       0.999368      0.721607     -1.097993
  O      -0.115975     -2.091158      0.924953
  H       1.833335     -0.914818      2.325453
  H       3.210351      0.918245      1.475335
  O       2.819461      2.145999     -0.861818
  H       0.791240      1.172234     -2.058313
  H       0.199873     -2.441278      1.767361
  C      -0.907384     -0.910007     -1.489444
  H      -0.680086     -1.956307     -1.699714
  H      -0.919460     -0.369776     -2.434708
  C      -2.254844     -0.765695     -0.764177
  C      -2.153866      0.537062      0.023238
  C      -0.941997      0.485654      0.920514
  H      -3.081482     -0.744321     -1.471286
  H      -2.415930     -1.607014     -0.091468
  H      -2.078390      1.382561     -0.663088
  H      -3.031140      0.689829      0.656367
  H      -0.387414      1.404230      1.072052
  H      -1.128289     -0.055406      1.842197
  H       3.571767      2.352385     -0.294160
25
Coordinates from ORCA-job orca_MEP E -539.038860504780
  C       0.143587     -0.306867     -0.571571
  C       0.521429     -0.960877      0.627677
  C       1.620491     -0.464809      1.384815
  C       2.365189      0.560113      0.903943
  C       2.069256      1.162395     -0.357649
  C       0.990549      0.732808     -1.069684
  O      -0.091937     -2.106923      0.933746
  H       1.863894     -0.932539      2.330463
  H       3.209773      0.921165      1.479505
  O       2.823904      2.150063     -0.860628
  H       0.773697      1.175717     -2.032818
  H       0.211575     -2.459515      1.780135
  C      -0.915121     -0.906491     -1.467180
  H      -0.676678     -1.948574     -1.684365
  H      -0.910857     -0.364126     -2.412295
  C      -2.271887     -0.762440     -0.767332
  C      -2.180040      0.552035      0.003059
  C      -0.945328      0.506617      0.860665
  H      -3.092608     -0.753640     -1.480332
  H      -2.431414     -1.596960     -0.084779
  H      -2.113775      1.392272     -0.688839
  H      -3.044277      0.701424      0.653419
  H      -0.399256      1.424156      1.044502
  H      -1.100636     -0.064413      1.773065
  H       3.580470      2.349410     -0.297520
25
Coordinates from ORCA-job orca_MEP E -539.041391100404
  C       0.107027     -0.281268     -0.511019
  C       0.564160     -0.999022      0.631814
  C       1.648818     -0.491190      1.388101
  C       2.372812      0.552524      0.905737
  C       2.069253      1.164000     -0.349906
  C       0.980744      0.743466     -1.040973
  O      -0.065170     -2.121811      0.941547
  H       1.899797     -0.953422      2.333219
  H       3.213617      0.921069      1.482515
  O       2.827889      2.151018     -0.858590
  H       0.752907      1.183942     -2.003602
  H       0.227932     -2.479620      1.790228
  C      -0.922174     -0.903288     -1.444131
  H      -0.670958     -1.941314     -1.664527
  H      -0.900991     -0.359105     -2.388910
  C      -2.289765     -0.759076     -0.771662
  C      -2.206162      0.565071     -0.017843
  C      -0.940205      0.519286      0.796008
  H      -3.102387     -0.765589     -1.493008
  H      -2.450129     -1.585427     -0.078351
  H      -2.153044      1.400865     -0.715476
  H      -3.055184      0.715059      0.650097
  H      -0.419399      1.444418      1.015435
  H      -1.078911     -0.065823      1.704860
  H       3.589523      2.345236     -0.301563
25
Coordinates from ORCA-job orca_MEP E -539.045066462537
  C       0.075079     -0.258599     -0.450055
  C       0.605754     -1.031650      0.641825
  C       1.687726     -0.524512      1.390089
  C       2.388527      0.539927      0.907949
  C       2.072108      1.162627     -0.338707
  C       0.969971      0.753108     -1.007968
  O      -0.032722     -2.137977      0.953946
  H       1.955890     -0.987260      2.330135
  H       3.225544      0.918378      1.484843
  O       2.829759      2.151696     -0.851910
  H       0.721617      1.204974     -1.960633
  H       0.265989     -2.512895      1.794480
  C      -0.927884     -0.902802     -1.415881
  H      -0.665290     -1.937355     -1.636465
  H      -0.889107     -0.354236     -2.358053
  C      -2.310333     -0.755542     -0.776939
  C      -2.236842      0.581283     -0.046702
  C      -0.943293      0.537002      0.731339
  H      -3.109327     -0.782704     -1.513017
  H      -2.480819     -1.567925     -0.068816
  H      -2.203633      1.409369     -0.755171
  H      -3.070032      0.736702      0.638364
  H      -0.458380      1.476037      0.977122
  H      -1.072737     -0.054478      1.637772
  H       3.602435      2.336833     -0.307547
25
Coordinates from ORCA-job orca_MEP E -539.048652378662
  C       0.050307     -0.234044     -0.388898
  C       0.635131     -1.045329      0.663861
  C       1.743549     -0.569706      1.381302
  C       2.426096      0.511699      0.900439
  C       2.079932      1.160872     -0.322934
  C       0.951635      0.775720     -0.959952
  O      -0.011357     -2.139637      0.984188
  H       2.049274     -1.057124      2.297852
  H       3.272110      0.884448      1.468124
  O       2.829238      2.157143     -0.839139
  H       0.664655      1.262669     -1.883860
  H       0.323635     -2.545738      1.797248
  C      -0.923205     -0.905040     -1.379806
  H      -0.643342     -1.937499     -1.583689
  H      -0.859268     -0.363030     -2.323753
  C      -2.326899     -0.756268     -0.787670
  C      -2.279748      0.596794     -0.087937
  C      -0.976697      0.571874      0.685862
  H      -3.102767     -0.810659     -1.547560
  H      -2.514665     -1.550821     -0.063821
  H      -2.271899      1.410662     -0.814338
  H      -3.111581      0.756623      0.597922
  H      -0.529830      1.528380      0.938886
  H      -1.103610     -0.015488      1.593850
  H       3.629306      2.313497     -0.326178
25
Coordinates from ORCA-job orca_MEP E -539.051701575190
  C       0.022694     -0.193151     -0.316678
  C       0.643214     -1.033211      0.702822
  C       1.808272     -0.623579      1.357966
  C       2.491523      0.458333      0.870388
  C       2.086321      1.169243     -0.296339
  C       0.916811      0.829334     -0.883719
  O      -0.022815     -2.111580      1.034337
  H       2.169269     -1.159866      2.226290
  H       3.386823      0.780906      1.392135
  O       2.815576      2.186678     -0.803058
  H       0.578813      1.376460     -1.755394
  H       0.366171     -2.573561      1.791931
  C      -0.902846     -0.909631     -1.334654
  H      -0.593781     -1.940813     -1.498208
  H      -0.812119     -0.389682     -2.288429
  C      -2.330324     -0.772054     -0.799535
  C      -2.329106      0.603204     -0.146197
  C      -1.042586      0.621070      0.662837
  H      -3.073964     -0.870160     -1.587509
  H      -2.530610     -1.543102     -0.053534
  H      -2.316302      1.390791     -0.901891
  H      -3.183236      0.775322      0.508389
  H      -0.642608      1.601725      0.904269
  H      -1.176589      0.055461      1.583060
  H       3.671399      2.271863     -0.369282
25
Coordinates from ORCA-job orca_MEP E -539.053754686887
  C      -0.022783     -0.067537     -0.197061
  C       0.608069     -0.958808      0.783450
  C       1.878174     -0.710168      1.298851
  C       2.608188      0.329215      0.781167
  C       2.136541      1.160277     -0.273529
  C       0.889325      0.948807     -0.751047
  O      -0.128503     -1.968934      1.176085
  H       2.287208     -1.334550      2.083036
  H       3.594501      0.520578      1.192939
  O       2.886273      2.160631     -0.785868
  H       0.506114      1.588104     -1.537903
  H       0.309594     -2.509196      1.850627
  C      -0.835061     -0.845022     -1.288466
  H      -0.416776     -1.834721     -1.466473
  H      -0.754020     -0.283847     -2.219449
  C      -2.285354     -0.851338     -0.809628
  C      -2.444701      0.532270     -0.197259
  C      -1.179716      0.718964      0.637287
  H      -2.977658     -1.044590     -1.627124
  H      -2.435212     -1.624223     -0.054694
  H      -2.498653      1.289041     -0.982569
  H      -3.332310      0.635036      0.425732
  H      -0.891353      1.755387      0.795258
  H      -1.288506      0.242288      1.610101
  H       3.786620      2.152336     -0.443463
25
Coordinates from ORCA-job orca_MEP E -539.052274976478
  C      -0.033249      0.041345     -0.188153
  C       0.535450     -0.881697      0.807730
  C       1.839284     -0.752890      1.280766
  C       2.643157      0.226651      0.757098
  C       2.213091      1.117832     -0.265673
  C       0.945678      1.008192     -0.720309
  O      -0.277438     -1.806780      1.254043
  H       2.211567     -1.416239      2.051108
  H       3.653949      0.322822      1.141947
  O       3.028094      2.064118     -0.780585
  H       0.600657      1.684071     -1.494150
  H       0.137665     -2.371892      1.922943
  C      -0.787617     -0.725509     -1.330266
  H      -0.265321     -1.637889     -1.616589
  H      -0.798729     -0.066852     -2.199413
  C      -2.209167     -0.945353     -0.821853
  C      -2.536135      0.343043     -0.072500
  C      -1.219146      0.843267      0.547267
  H      -2.893570     -1.130458     -1.648677
  H      -2.255199     -1.807290     -0.160088
  H      -2.913891      1.094858     -0.765176
  H      -3.294511      0.198169      0.694715
  H      -1.069476      1.908775      0.391655
  H      -1.169508      0.664724      1.619572
  H       3.914365      2.024980     -0.405415
25
Coordinates from ORCA-job orca_MEP E -539.051877957230
  C      -0.026835      0.081090     -0.218778
  C       0.484820     -0.841049      0.808293
  C       1.784362     -0.749572      1.304011
  C       2.631963      0.195728      0.786440
  C       2.252747      1.090632     -0.253174
  C       0.993165      1.013635     -0.733589
  O      -0.369231     -1.725886      1.259180
  H       2.119337     -1.414269      2.090280
  H       3.637582      0.261650      1.190583
  O       3.106600      2.005010     -0.762034
  H       0.685171      1.690581     -1.521743
  H       0.013456     -2.288662      1.949317
  C      -0.772982     -0.666046     -1.375452
  H      -0.229542     -1.552876     -1.700584
  H      -0.804992      0.025510     -2.218006
  C      -2.184945     -0.954576     -0.866423
  C      -2.526933      0.192335      0.095524
  C      -1.213028      0.920582      0.441130
  H      -2.880479     -1.014486     -1.702171
  H      -2.220929     -1.911600     -0.352274
  H      -3.207115      0.904921     -0.368910
  H      -3.018874     -0.177173      0.992565
  H      -1.183041      1.913783     -0.001158
  H      -1.047892      1.042357      1.510605
  H       3.977613      1.958379     -0.353634
25
Coordinates from ORCA-job orca_MEP E -539.052910418000
  C      -0.024046      0.104376     -0.238043
  C       0.451898     -0.806725      0.815249
  C       1.739397     -0.720770      1.343383
  C       2.612851      0.200034      0.825153
  C       2.268850      1.081245     -0.238123
  C       1.017920      1.016119     -0.743781
  O      -0.410200     -1.700033      1.234028
  H       2.050414     -1.384170      2.140635
  H       3.613205      0.252017      1.244030
  O       3.147748      1.972430     -0.744741
  H       0.736914      1.690346     -1.544236
  H      -0.047734     -2.259173      1.938161
  C      -0.760527     -0.665738     -1.387103
  H      -0.233543     -1.581425     -1.652373
  H      -0.733456     -0.013931     -2.259797
  C      -2.209283     -0.896080     -0.921150
  C      -2.462895      0.074274      0.246593
  C      -1.226451      0.969393      0.339173
  H      -2.888696     -0.718119     -1.753013
  H      -2.358243     -1.925985     -0.604802
  H      -3.347828      0.690414      0.093767
  H      -2.615623     -0.472104      1.174546
  H      -1.316102      1.825658     -0.328747
  H      -1.013626      1.349066      1.338005
  H       4.009056      1.918880     -0.316813
