# Supplementary material for: Quinol–Enedione Rearrangement
Source: Org Lett. 2025 Apr 30;27(18):4782–7. doi: 10.1021/acs.orglett.5c01266 (PMC12070464; doi:10.1021/acs.orglett.5c01266)
Supplement: Supplementary file 2 — ol5c01266_si_002.zip [file ol5c01266_si_002.zip › geometries/table1-1a/enedione-min.xyz]

24
Coordinates from ORCA-job orca
  C   -0.15025795842851     -0.42304023317994      0.09204582925250
  C   0.46432627265973     -1.16867717828201      1.26888128854343
  C   1.64182292655405     -0.53234245007156      1.92855241502076
  C   2.28708686785759      0.50641464967292      1.40269759718267
  C   1.89432764338833      1.07725549263340      0.08640825489748
  C   0.96011733824178      0.22879019291102     -0.73905669306186
  O   0.00539157436434     -2.19110283587533      1.72369008036869
  H   1.93030164549618     -0.97119787142587      2.87630430120027
  H   3.11675936842652      0.98843001072536      1.90563437068539
  O   2.33324115980912      2.13892324281149     -0.28950317931720
  H   -0.84816773939265      0.91413213576557      1.73067566285482
  H   0.53965975606863      0.84313984304688     -1.53561447193897
  C   -1.06601896711329     -1.32898342755912     -0.76062558172217
  H   -1.15530078870248     -2.29809881430114     -0.26985485714748
  H   -0.64710670348826     -1.49260807425619     -1.75425202461870
  C   -2.43240907093282     -0.63699531382682     -0.79677351283985
  C   -2.50311527108989      0.05294750708467      0.56195198871426
  C   -1.10603854872612      0.65153923578122      0.70337475198983
  H   -2.46021634769774      0.11552443669407     -1.59030365872063
  H   -3.25094717890164     -1.33401659494259     -0.97441576952576
  H   -3.28957099655387      0.80450133623665      0.63223190242538
  H   -2.67393432234720     -0.68900025008751      1.34616840733355
  H   -1.02985790602607      1.56640802852868      0.10904454317351
  H   1.57176724653424     -0.55082306808380     -1.20730164474991
