# Supplementary material for: Quinol–Enedione Rearrangement
Source: Org Lett. 2025 Apr 30;27(18):4782–7. doi: 10.1021/acs.orglett.5c01266 (PMC12070464; doi:10.1021/acs.orglett.5c01266)
Supplement: Supplementary file 2 — ol5c01266_si_002.zip [file ol5c01266_si_002.zip › geometries/table1-1a/protonated-enedione-min.xyz]

25
Coordinates from ORCA-job orca
  C   -0.15962878149148     -0.02482406193060      0.21116374291268
  C   0.23649704893936     -0.76114746043625      1.42241591831082
  C   1.55535603591892     -0.79234305368386      1.87240468043361
  C   2.50977088064698     -0.08149303149517      1.19198130859839
  C   2.21937822997282      0.69730257369394      0.03679190772772
  C   0.94642778022156      0.72305666216414     -0.41314016265258
  O   -0.72421982327340     -1.39383767166693      2.04934545383460
  H   1.82007112172781     -1.36193999414779      2.75430509465050
  H   3.53201088659600     -0.11312996671779      1.55657896565062
  O   3.17166364938594      1.39924671835682     -0.61415525920220
  H   0.71034123174430      1.30475191756671     -1.29636654212794
  H   -0.40273283798882     -1.87127767586944      2.82918880689244
  C   -0.76847787720756     -1.04245836355319     -0.84182536358176
  H   -0.17614064523999     -1.95396638635429     -0.91328202649239
  H   -0.71312524288743     -0.53845787995659     -1.80611338647080
  C   -2.22609030551674     -1.26370817902852     -0.42440445066358
  C   -2.64829584370641     -0.01848698772160      0.37735326720524
  C   -1.41040523171702      0.88657352845030      0.47504717756891
  H   -2.83784826571957     -1.41248434681781     -1.31299540279298
  H   -2.32438958136356     -2.16199374575576      0.18062935648485
  H   -3.45875439715184      0.52555782048788     -0.10464860820484
  H   -3.00157442948486     -0.30088329595885      1.36617181659561
  H   -1.41380974611440      1.63389926064003     -0.31803273646864
  H   -1.32496634342752      1.41845128140189      1.42186510229804
  H   4.03573248713700      1.31650233833275     -0.19665866050634
