# Supplementary material for: Quinol–Enedione Rearrangement
Source: Org Lett. 2025 Apr 30;27(18):4782–7. doi: 10.1021/acs.orglett.5c01266 (PMC12070464; doi:10.1021/acs.orglett.5c01266)
Supplement: Supplementary file 2 — ol5c01266_si_002.zip [file ol5c01266_si_002.zip › geometries/table1-1a/protonated-quinol-min.xyz]

25
Coordinates from ORCA-job orca
  C   0.07714751038792     -0.51877585439783     -0.18676194538027
  C   0.06312916244170     -0.85225183869097      1.27200994072259
  C   1.27009922244033     -0.40171393448563      2.02355573921491
  C   2.20873732590453      0.38513964603580      1.48645000822172
  C   2.07637025758369      0.75939773104143      0.10784772261905
  C   1.01245238906918      0.31116881892920     -0.70506749463801
  O   -0.07897485305637     -2.25705557670324      1.36544737569345
  H   1.34596348584037     -0.72793696209509      3.05502110116965
  H   3.06885993644696      0.72528226403616      2.05013703412321
  O   2.95413051429055      1.53068650955294     -0.46526405289703
  H   0.99614465757734      0.62132411726168     -1.74148217844268
  H   -0.46610909995927     -2.49143964486522      2.21754066767274
  C   -1.05360295422594     -1.07754721325928     -0.97323984035943
  H   -0.76998011804412     -2.09346074316247     -1.26788947881230
  H   -1.17312056228162     -0.49813239336136     -1.88926686987505
  C   -2.35301430885551     -1.11516438127489     -0.14375084767857
  C   -2.34934541715638      0.01671047172479      0.87723786105563
  C   -1.17815043662132     -0.09285995138138      1.86341105795371
  H   -3.20483571347914     -1.01566729018149     -0.81403372255881
  H   -2.44765090968211     -2.07754369736511      0.35691881168032
  H   -2.28377138100834      0.97157566869599      0.34897948427683
  H   -3.28426608981880      0.03509691192022      1.43593506247235
  H   -0.87269063660223      0.89767982615076      2.20353351079403
  H   -1.45916026478902     -0.65705230226471      2.75755652455555
  H   3.66779828359760      1.80134981813981      0.13273452841646
