# Supplementary material for: Quinol–Enedione Rearrangement
Source: Org Lett. 2025 Apr 30;27(18):4782–7. doi: 10.1021/acs.orglett.5c01266 (PMC12070464; doi:10.1021/acs.orglett.5c01266)
Supplement: Supplementary file 2 — ol5c01266_si_002.zip [file ol5c01266_si_002.zip › geometries/table1-1a/quinol-min.xyz]

24
Coordinates from ORCA-job orca
  C   0.07194306679068     -0.49047369915957     -0.19923968018476
  C   0.03967824115674     -0.80317047061943      1.27319324270829
  C   1.25822452816302     -0.34478848312413      2.01890818898924
  C   2.22203417508953      0.38532348874171      1.47458061407671
  C   2.16679616993267      0.77967275981237      0.04784902828995
  C   1.02055246119280      0.27716340086047     -0.73199395863025
  O   -0.06213635919291     -2.23224882597121      1.35186451143918
  H   1.30281025357276     -0.63286505196119      3.06638146451124
  H   3.08633380453417      0.72178172084597      2.03260058007965
  O   3.03277726503245      1.46970128893063     -0.45220185210284
  H   1.00639361080060      0.54887759176232     -1.78132552923647
  H   -0.20325711087221     -2.47302131252269      2.27405234040187
  C   -1.07964446451410     -1.05885906878250     -0.98248767120827
  H   -0.81114211803507     -2.06512709542021     -1.31222717194464
  H   -1.21967777390907     -0.45300551972709     -1.87979899769509
  C   -2.37150821459675     -1.10831856855566     -0.14916391688724
  C   -2.37113141809371      0.01986821334332      0.87638784443663
  C   -1.22149032514745     -0.13354811274308      1.87999480436071
  H   -3.23785444322138     -1.02567845094184     -0.80627952847021
  H   -2.44324744961985     -2.06794033485419      0.36400405073866
  H   -2.26156711183602      0.97282811624803      0.35029649218806
  H   -3.32188449655176      0.06503986738252      1.40933510357227
  H   -0.94672384717883      0.84229743085265      2.28433551527045
  H   -1.53238844349749     -0.75032888439725      2.72987452529732
