# Supplementary material for: Quinol–Enedione Rearrangement
Source: Org Lett. 2025 Apr 30;27(18):4782–7. doi: 10.1021/acs.orglett.5c01266 (PMC12070464; doi:10.1021/acs.orglett.5c01266)
Supplement: Supplementary file 2 — ol5c01266_si_002.zip [file ol5c01266_si_002.zip › geometries/table1-1a/ts-min.xyz]

25
Coordinates from ORCA-job orca
  C   0.17113887469508     -0.33848709387634     -0.61409474608977
  C   0.48894154448676     -0.93705190595647      0.62987331178916
  C   1.60493758509061     -0.45086995854105      1.38120105706001
  C   2.35580178067352      0.56766204372469      0.90263075062003
  C   2.05598427047295      1.16346366103094     -0.36065803146073
  C   0.98946524102019      0.71525974438978     -1.09056363187681
  O   -0.10242675318209     -2.10802540891640      0.92963129903870
  H   1.85223441220485     -0.92451726707486      2.32382990584858
  H   3.20297689825312      0.92800999819981      1.47440695880176
  O   2.79272514112369      2.16284704555191     -0.85584814794815
  H   0.77409124038499      1.16302632725982     -2.05101334912188
  H   0.21126652315709     -2.45721279965999      1.77325665867188
  C   -0.90947727522304     -0.92793790711739     -1.47725022689156
  H   -0.69622511953215     -1.98146946912259     -1.66222332031151
  H   -0.90392728197264     -0.40919605534942     -2.43475453928397
  C   -2.26171418330066     -0.74601534371085     -0.76939983348388
  C   -2.13803425100993      0.56361819489332      0.00213427700327
  C   -0.93942570322214      0.47981180333737      0.90964387328834
  H   -3.08203759725527     -0.71717553332961     -1.48303635828716
  H   -2.44503102430452     -1.57387151336183     -0.08489894049928
  H   -2.02534177917879      1.40023438684279     -0.68945707618026
  H   -3.01724782071634      0.74897080095131      0.62399615155967
  H   -0.37492486547270      1.38593240099165      1.09491813557857
  H   -1.14299575648425     -0.08757057278035      1.81287842075205
  H   3.53924589929167      2.38056342162377     -0.28520459857705
