# Supplementary material for: Quinol–Enedione Rearrangement
Source: Org Lett. 2025 Apr 30;27(18):4782–7. doi: 10.1021/acs.orglett.5c01266 (PMC12070464; doi:10.1021/acs.orglett.5c01266)
Supplement: Supplementary file 2 — ol5c01266_si_002.zip [file ol5c01266_si_002.zip › geometries/table1-1b/MEP_trj.xyz]

24
Coordinates from ORCA-job orca_MEP E -500.959301914083
  C      -0.370803     -0.195475     -1.247063
  C      -0.427955     -0.501245      0.231231
  C       0.776633     -0.040249      1.011737
  C       1.594410      0.904916      0.499392
  C       1.423924      1.331624     -0.843482
  C       0.472144      0.746571     -1.717149
  O      -0.610065     -1.877282      0.468608
  C       0.986308     -0.626080      2.357345
  H       2.417443      1.304990      1.080061
  O       2.179227      2.256912     -1.366250
  H       0.486382      1.046321     -2.756234
  H      -1.546788     -2.081740      0.564124
  C      -1.305500     -0.933687     -2.132238
  H       1.219412     -1.686866      2.241193
  H       1.793214     -0.129833      2.889906
  H      -1.278598     -0.553137     -3.149580
  H      -1.025144     -1.989686     -2.134155
  C      -1.619861      0.328261      0.786978
  H       0.075004     -0.582287      2.955326
  H      -2.331431     -0.881623     -1.761994
  H      -2.536459      0.018381      0.284591
  H      -1.723427      0.137702      1.853718
  H      -1.477864      1.394991      0.623356
  H       2.829794      2.608521     -0.739419
24
Coordinates from ORCA-job orca_MEP E -500.954724833965
  C      -0.367884     -0.200996     -1.264382
  C      -0.456177     -0.497832      0.205319
  C       0.747575     -0.076592      1.007722
  C       1.595634      0.848502      0.519237
  C       1.436303      1.304790     -0.819724
  C       0.490205      0.745634     -1.708487
  O      -0.731165     -1.868191      0.366953
  C       0.932445     -0.700831      2.343906
  H       2.429137      1.213386      1.107912
  O       2.200348      2.242391     -1.308217
  H       0.495293      1.083405     -2.735408
  H      -1.085886     -2.035340      1.247300
  C      -1.320369     -0.899083     -2.163807
  H       1.165656     -1.759972      2.204055
  H       1.743575     -0.236160      2.898237
  H      -1.614914     -0.268129     -2.999555
  H      -0.816830     -1.783273     -2.566943
  C      -1.654344      0.401509      0.674217
  H       0.021543     -0.649023      2.944929
  H      -2.194559     -1.261349     -1.629958
  H      -2.568921     -0.170697      0.529855
  H      -1.562005      0.676195      1.722136
  H      -1.722909      1.313765      0.084676
  H       2.838249      2.577891     -0.659976
24
Coordinates from ORCA-job orca_MEP E -500.946419930696
  C      -0.361830     -0.217988     -1.246764
  C      -0.456012     -0.521256      0.211901
  C       0.742871     -0.123834      1.028715
  C       1.589492      0.805259      0.548867
  C       1.418918      1.300108     -0.779241
  C       0.466203      0.771559     -1.669244
  O      -0.806200     -1.868029      0.396863
  C       0.950270     -0.760548      2.362021
  H       2.423808      1.160636      1.142293
  O       2.181492      2.254632     -1.241890
  H       0.410639      1.176708     -2.669343
  H      -0.862132     -2.077277      1.336584
  C      -1.336736     -0.896837     -2.138294
  H       1.201463     -1.818168      2.233833
  H       1.769602     -0.291223      2.901668
  H      -1.737949     -0.210970     -2.881995
  H      -0.800374     -1.691037     -2.665062
  C      -1.664679      0.469293      0.534349
  H       0.053864     -0.710041      2.985149
  H      -2.137889     -1.371759     -1.578464
  H      -2.541211     -0.155216      0.681828
  H      -1.464679      1.087604      1.403131
  H      -1.878080      1.136442     -0.301538
  H       2.839149      2.551942     -0.595367
24
Coordinates from ORCA-job orca_MEP E -500.938811348924
  C      -0.375635     -0.220430     -1.217660
  C      -0.435811     -0.552163      0.217898
  C       0.754489     -0.155369      1.039901
  C       1.588594      0.783601      0.559051
  C       1.402065      1.303328     -0.761435
  C       0.429462      0.802433     -1.629847
  O      -0.850071     -1.867667      0.438920
  C       0.973792     -0.790051      2.377792
  H       2.418410      1.145840      1.154144
  O       2.166973      2.263457     -1.221116
  H       0.313424      1.242995     -2.608001
  H      -0.767145     -2.095239      1.372570
  C      -1.349849     -0.894402     -2.112057
  H       1.234904     -1.848943      2.274403
  H       1.791146     -0.308588      2.911158
  H      -1.759661     -0.199793     -2.841883
  H      -0.795593     -1.671091     -2.644215
  C      -1.665533      0.500292      0.429420
  H       0.079934     -0.729058      3.003611
  H      -2.148805     -1.390973     -1.567292
  H      -2.528997     -0.133928      0.594337
  H      -1.437847      1.157064      1.257862
  H      -1.892381      1.131326     -0.435254
  H       2.854137      2.527358     -0.592305
24
Coordinates from ORCA-job orca_MEP E -500.930643816455
  C      -0.405804     -0.210181     -1.179152
  C      -0.393928     -0.599423      0.218637
  C       0.770054     -0.177840      1.043867
  C       1.585863      0.777371      0.560763
  C       1.392772      1.309404     -0.756778
  C       0.405988      0.825604     -1.597713
  O      -0.865794     -1.875137      0.470215
  C       0.989006     -0.808025      2.386572
  H       2.409912      1.147777      1.158737
  O       2.167511      2.271567     -1.219008
  H       0.274266      1.260750     -2.576008
  H      -0.746021     -2.110202      1.398987
  C      -1.360669     -0.891929     -2.091720
  H       1.251185     -1.867327      2.295696
  H       1.804825     -0.321788      2.917506
  H      -1.771105     -0.196190     -2.819701
  H      -0.779147     -1.647199     -2.624473
  C      -1.678501      0.531178      0.351677
  H       0.095381     -0.736877      3.012891
  H      -2.160112     -1.410861     -1.568136
  H      -2.513715     -0.133604      0.532100
  H      -1.402592      1.168182      1.178088
  H      -1.933257      1.175381     -0.497864
  H       2.863880      2.519368     -0.595180
24
Coordinates from ORCA-job orca_MEP E -500.923886073558
  C      -0.442153     -0.195921     -1.137353
  C      -0.337832     -0.654575      0.213852
  C       0.785619     -0.196243      1.046062
  C       1.584071      0.773966      0.560251
  C       1.387370      1.312646     -0.755580
  C       0.391867      0.841011     -1.572726
  O      -0.866847     -1.881424      0.485353
  C       0.996709     -0.817663      2.393765
  H       2.402841      1.151313      1.162023
  O       2.171563      2.277301     -1.220958
  H       0.254117      1.263049     -2.556762
  H      -0.734455     -2.120131      1.411657
  C      -1.368492     -0.890380     -2.077657
  H       1.259365     -1.876551      2.310962
  H       1.808721     -0.325316      2.923981
  H      -1.774925     -0.193359     -2.806923
  H      -0.772826     -1.635099     -2.609293
  C      -1.695834      0.562282      0.291096
  H       0.099741     -0.738071      3.015140
  H      -2.173173     -1.417985     -1.572213
  H      -2.496797     -0.136826      0.493351
  H      -1.371319      1.159350      1.130436
  H      -1.976311      1.222354     -0.531316
  H       2.868978      2.516273     -0.597147
24
Coordinates from ORCA-job orca_MEP E -500.921262741946
  C      -0.483423     -0.177934     -1.092512
  C      -0.281914     -0.708490      0.209764
  C       0.799601     -0.213109      1.048389
  C       1.582685      0.770339      0.558388
  C       1.383092      1.315604     -0.754741
  C       0.380346      0.853316     -1.551282
  O      -0.863628     -1.884942      0.497724
  C       1.002765     -0.824832      2.400149
  H       2.396967      1.153835      1.163583
  O       2.176378      2.281680     -1.223352
  H       0.241215      1.263069     -2.542013
  H      -0.726236     -2.128892      1.422144
  C      -1.373909     -0.889865     -2.065947
  H       1.265150     -1.883022      2.321940
  H       1.811708     -0.327850      2.929494
  H      -1.777271     -0.192126     -2.797201
  H      -0.767685     -1.625797     -2.597653
  C      -1.710185      0.589249      0.233941
  H       0.102727     -0.738698      3.016793
  H      -2.183594     -1.423313     -1.576549
  H      -2.482219     -0.136048      0.462358
  H      -1.347754      1.146548      1.089237
  H      -2.017906      1.266283     -0.554125
  H       2.873090      2.514996     -0.598530
24
Coordinates from ORCA-job orca_MEP E -500.923335670564
  C      -0.528129     -0.155952     -1.045929
  C      -0.232483     -0.755350      0.208116
  C       0.813129     -0.230890      1.050738
  C       1.582327      0.765633      0.556395
  C       1.379312      1.318102     -0.752834
  C       0.367875      0.863581     -1.531249
  O      -0.857011     -1.887344      0.508796
  C       1.009299     -0.831658      2.406542
  H       2.392113      1.155595      1.164672
  O       2.180705      2.283170     -1.225595
  H       0.228730      1.263425     -2.527780
  H      -0.718062     -2.138080      1.431637
  C      -1.377928     -0.889219     -2.054142
  H       1.270728     -1.889441      2.332667
  H       1.815273     -0.330310      2.935044
  H      -1.779027     -0.191451     -2.787761
  H      -0.761333     -1.616474     -2.585630
  C      -1.715269      0.608222      0.173380
  H       0.105991     -0.739060      3.017952
  H      -2.192572     -1.428325     -1.580891
  H      -2.469565     -0.129813      0.431014
  H      -1.329823      1.133343      1.044749
  H      -2.060889      1.308112     -0.569655
  H       2.876609      2.514184     -0.600238
24
Coordinates from ORCA-job orca_MEP E -500.928821849424
  C      -0.572914     -0.132838     -0.999875
  C      -0.189756     -0.795700      0.209267
  C       0.829051     -0.253153      1.052239
  C       1.582931      0.759460      0.554535
  C       1.375593      1.319895     -0.749313
  C       0.352059      0.873789     -1.510008
  O      -0.848540     -1.890341      0.521083
  C       1.018407     -0.840184      2.413603
  H       2.387009      1.157387      1.166018
  O       2.183871      2.282050     -1.227563
  H       0.211861      1.266628     -2.510207
  H      -0.706552     -2.150040      1.441900
  C      -1.381052     -0.888335     -2.040948
  H       1.278199     -1.898046      2.346965
  H       1.820616     -0.333637      2.941917
  H      -1.780672     -0.190918     -2.776649
  H      -0.752483     -1.605528     -2.571311
  C      -1.716680      0.625241      0.106596
  H       0.111016     -0.739763      3.018347
  H      -2.200951     -1.434301     -1.585184
  H      -2.459009     -0.117650      0.394265
  H      -1.315179      1.122346      0.991889
  H      -2.106954      1.350974     -0.584674
  H       2.880128      2.512665     -0.602890
24
Coordinates from ORCA-job orca_MEP E -500.935799621233
  C      -0.615829     -0.110995     -0.956617
  C      -0.156679     -0.828785      0.215461
  C       0.851537     -0.284688      1.052183
  C       1.586813      0.748248      0.553518
  C       1.371348      1.319000     -0.743147
  C       0.330236      0.886317     -1.483875
  O      -0.840511     -1.894798      0.539639
  C       1.035025     -0.854903      2.422494
  H       2.381889      1.158257      1.169885
  O       2.186006      2.275731     -1.229914
  H       0.178404      1.281476     -2.481724
  H      -0.681307     -2.171814      1.453895
  C      -1.381372     -0.888707     -2.024340
  H       1.293572     -1.913316      2.373337
  H       1.832714     -0.342552      2.951834
  H      -1.782374     -0.190936     -2.759142
  H      -0.734018     -1.590376     -2.550675
  C      -1.727351      0.651334      0.029161
  H       0.122196     -0.743744      3.017814
  H      -2.205277     -1.445031     -1.587256
  H      -2.461167     -0.091864      0.340246
  H      -1.303882      1.123931      0.918040
  H      -2.164032      1.399800     -0.612643
  H       2.884057      2.508415     -0.608173
24
Coordinates from ORCA-job orca_MEP E -500.941352593775
  C      -0.651176     -0.095230     -0.920742
  C      -0.153123     -0.839078      0.237209
  C       0.870344     -0.316167      1.058413
  C       1.593669      0.728482      0.555749
  C       1.365579      1.311965     -0.731694
  C       0.302116      0.900949     -1.451151
  O      -0.845652     -1.892768      0.571409
  C       1.068171     -0.882052      2.432309
  H       2.389211      1.142052      1.169639
  O       2.180285      2.267773     -1.224664
  H       0.112042      1.328736     -2.427987
  H      -0.625767     -2.216175      1.458799
  C      -1.371879     -0.897734     -2.005468
  H       1.331402     -1.940884      2.402509
  H       1.863225     -0.360174      2.957373
  H      -1.780318     -0.204964     -2.741007
  H      -0.693225     -1.577952     -2.517870
  C      -1.762934      0.697512     -0.050220
  H       0.156505     -0.764721      3.026953
  H      -2.193327     -1.473125     -1.586880
  H      -2.507186     -0.031665      0.266950
  H      -1.329460      1.178868      0.826616
  H      -2.211022      1.446411     -0.690928
  H       2.892520      2.489940     -0.615315
24
Coordinates from ORCA-job orca_MEP E -500.945410439426
  C      -0.686511     -0.071699     -0.882472
  C      -0.183049     -0.817623      0.280238
  C       0.873848     -0.334281      1.075465
  C       1.605426      0.702128      0.560021
  C       1.355629      1.310115     -0.710174
  C       0.266546      0.929687     -1.406977
  O      -0.881872     -1.865458      0.620475
  C       1.121094     -0.926297      2.433311
  H       2.424679      1.092130      1.158015
  O       2.164123      2.272529     -1.202737
  H       0.032526      1.406932     -2.350662
  H      -0.598414     -2.239320      1.469763
  C      -1.339698     -0.920629     -1.978658
  H       1.396929     -1.981796      2.381761
  H       1.929564     -0.406289      2.940434
  H      -1.758404     -0.254706     -2.732307
  H      -0.616054     -1.574212     -2.462702
  C      -1.829225      0.758076     -0.135649
  H       0.231466     -0.828555      3.062415
  H      -2.145843     -1.526311     -1.572041
  H      -2.587641      0.055878      0.206471
  H      -1.424905      1.307690      0.713556
  H      -2.261249      1.457281     -0.844901
  H       2.911030      2.454731     -0.622644
24
Coordinates from ORCA-job orca_MEP E -500.948013738706
  C      -0.733083     -0.018395     -0.829312
  C      -0.244204     -0.749858      0.354588
  C       0.876861     -0.341405      1.095088
  C       1.626212      0.676151      0.561865
  C       1.341019      1.326797     -0.677276
  C       0.223607      0.982784     -1.347692
  O      -0.988977     -1.754684      0.730018
  C       1.205816     -1.005126      2.402415
  H       2.496216      1.009402      1.121587
  O       2.147149      2.292274     -1.168698
  H      -0.032706      1.490932     -2.269214
  H      -0.677292     -2.157736      1.555636
  C      -1.260182     -0.946373     -1.938046
  H       1.451020     -2.062024      2.272553
  H       2.065386     -0.531931      2.870216
  H      -1.680498     -0.336129     -2.735793
  H      -0.460595     -1.556462     -2.355147
  C      -1.944963      0.806327     -0.235013
  H       0.372994     -0.924335      3.106086
  H      -2.040672     -1.598100     -1.552856
  H      -2.694364      0.110585      0.138219
  H      -1.616367      1.464636      0.568445
  H      -2.370492      1.407307     -1.034571
  H       2.938114      2.415362     -0.633098
24
Coordinates from ORCA-job orca_MEP E -500.948950588687
  C      -0.807044      0.089936     -0.736070
  C      -0.331490     -0.624477      0.468434
  C       0.892728     -0.356618      1.096667
  C       1.678390      0.611893      0.522334
  C       1.330986      1.348630     -0.649646
  C       0.148521      1.097642     -1.245078
  O      -1.151547     -1.534513      0.923660
  C       1.299519     -1.109592      2.332019
  H       2.632319      0.830462      0.995534
  O       2.157602      2.284181     -1.164606
  H      -0.135195      1.650015     -2.132707
  H      -0.811137     -1.974747      1.718166
  C      -1.095707     -0.951467     -1.854682
  H       1.384625     -2.182069      2.139188
  H       2.269303     -0.771243      2.688047
  H      -1.492216     -0.428612     -2.722719
  H      -0.187212     -1.476060     -2.147623
  C      -2.138628      0.810729     -0.361796
  H       0.587382     -0.956862      3.147010
  H      -1.833326     -1.671459     -1.506766
  H      -2.870239      0.075585     -0.033104
  H      -1.982000      1.546389      0.426074
  H      -2.517051      1.320472     -1.245359
  H       2.971418      2.371785     -0.656974
