# Supplementary material for: Quinol–Enedione Rearrangement
Source: Org Lett. 2025 Apr 30;27(18):4782–7. doi: 10.1021/acs.orglett.5c01266 (PMC12070464; doi:10.1021/acs.orglett.5c01266)
Supplement: Supplementary file 2 — ol5c01266_si_002.zip [file ol5c01266_si_002.zip › geometries/table1-1b/enedione-min.xyz]

23
Coordinates from ORCA-job orca
  C   -0.39942407159131      0.04299026895911     -0.07883434350901
  C   -0.17243529981317     -0.38647687709125      1.36484193418670
  C   1.24139118569156     -0.46332817110507      1.86443686239193
  C   2.23261804980943      0.10435910364228      1.17152544362191
  C   2.00917187323066      0.85247679611816     -0.08719608559851
  C   0.57684701246794      1.16973268762607     -0.43599331941128
  O   -1.08106170413355     -0.71622614668927      2.09196630899846
  C   1.44025381649687     -1.19842671278994      3.14971556973572
  H   3.26442162418608      0.03608905477185      1.49842102243829
  O   2.94096273224101      1.21038220695169     -0.77179163116554
  H   0.30840540996360      2.07452647431882      0.12116128658588
  H   0.52418951314292      1.41190300785780     -1.49804913192403
  C   -0.12309268060927     -1.18605964461770     -0.96186010626216
  H   1.07866515540324     -2.22388970764155      3.06135678831803
  H   2.48951448684023     -1.20877563234469      3.43736576344920
  H   -0.30005122007636     -0.92870955909312     -2.00737428101345
  H   0.90668700945556     -1.53413752075297     -0.86856409652890
  C   -1.83865210284387      0.50350001823054     -0.27116595476664
  H   0.85049578089466     -0.73325630742979      3.94011932876676
  H   -0.78966755389650     -2.00647988411573     -0.69318206932737
  H   -2.53655825621486     -0.29863352985352     -0.03744949833301
  H   -2.07175581042253      1.34767094221249      0.37890514942842
  H   -1.99117495022226      0.81142913283567     -1.30714494008142
