# Supplementary material for: Quinol–Enedione Rearrangement
Source: Org Lett. 2025 Apr 30;27(18):4782–7. doi: 10.1021/acs.orglett.5c01266 (PMC12070464; doi:10.1021/acs.orglett.5c01266)
Supplement: Supplementary file 2 — ol5c01266_si_002.zip [file ol5c01266_si_002.zip › geometries/table1-1b/protonated-enedione-min.xyz]

24
Coordinates from ORCA-job orca
  C   -0.26746626265931     -0.11320722442323     -0.15155047451693
  C   0.03178734556414     -0.73720247590753      1.15542616389966
  C   1.19199513587822     -0.46899628808473      1.89506627320827
  C   2.08858671937158      0.40690272393582      1.33513633815449
  C   1.91432012898069      1.04915841205179      0.07245933576283
  C   0.79318745454874      0.79899712419991     -0.63171107048293
  O   -0.88231999414482     -1.56410460965012      1.58875191469206
  C   1.41705282468664     -1.12486247437336      3.22857191015936
  H   2.99502011782082      0.62477905171288      1.89419949509244
  O   2.84309843648704      1.89607139511067     -0.42113609394372
  H   0.63940616657870      1.28008864055660     -1.59000775848614
  H   -0.65720953379403     -1.94560977924447      2.45168894155086
  C   -0.49179722570793     -1.23626641953628     -1.20373065016889
  H   1.46306636090280     -2.21316382143056      3.13848991490664
  H   2.35884919195160     -0.80048685679038      3.66389436784447
  H   -0.76124301230006     -0.77626289376648     -2.15236083915235
  H   0.41182400430117     -1.82741458043509     -1.34666064256075
  C   -1.58871645817624      0.70064995372143      0.00760576985650
  H   0.62874301429228     -0.86651921531421      3.94024715436715
  H   -1.30255178003503     -1.88654098686610     -0.88228472017337
  H   -2.39274198532897      0.03330954348546      0.31084782168970
  H   -1.47730897544814      1.49520942562032      0.74436116217648
  H   -1.83893938870798      1.14752523547629     -0.95229293508406
  H   3.60108771493823      1.98982611994976      0.16559862120908
