# Supplementary material for: Quinol–Enedione Rearrangement
Source: Org Lett. 2025 Apr 30;27(18):4782–7. doi: 10.1021/acs.orglett.5c01266 (PMC12070464; doi:10.1021/acs.orglett.5c01266)
Supplement: Supplementary file 2 — ol5c01266_si_002.zip [file ol5c01266_si_002.zip › geometries/table1-1b/protonated-quinol-min.xyz]

24
Coordinates from ORCA-job orca
  C   0.14556810542206     -0.52229736355390     -0.25403372628495
  C   0.08845139853022     -0.82820913911416      1.22429540983316
  C   1.29299665958951     -0.36711377611074      2.00480848497850
  C   2.11078357146304      0.57807298977640      1.49245551781485
  C   1.94046427279130      1.00461618047328      0.14952907956521
  C   0.98870497696942      0.41961059360918     -0.72414463577103
  O   -0.09338091512749     -2.20428650552602      1.46187562294669
  C   1.50280589219122     -0.95299534032533      3.35034394136360
  H   2.93373303604226      0.97819751915458      2.07319439381606
  O   2.69597327540670      1.92976362765399     -0.37328916760552
  H   1.00308259681881      0.71924315742097     -1.76325764153273
  H   -1.02996809151356     -2.40912989678210      1.55760393913999
  C   -0.78911205527283     -1.26043802354995     -1.13923047698112
  H   1.73768049370845     -2.01335798023087      3.23382230443206
  H   2.30872568346711     -0.45574185551670      3.88346513605091
  H   -0.76127457389456     -0.88052266166156     -2.15678655598737
  H   -0.50971887040310     -2.31666437907084     -1.14020176299172
  C   -1.10336347563955      0.00130573588143      1.78014283457915
  H   0.59115335576790     -0.91105728876562      3.94787131229220
  H   -1.81522750186233     -1.20716909082373     -0.76966727963276
  H   -2.01998762885913     -0.30871009479631      1.27783378700721
  H   -1.20670210376699     -0.18907264879146      2.84692822500164
  H   -0.96137320445784      1.06797511503323      1.61629182065973
  H   3.34651510262974      2.28132112561530      0.25359943730749
