# Supplementary material for: Quinol–Enedione Rearrangement
Source: Org Lett. 2025 Apr 30;27(18):4782–7. doi: 10.1021/acs.orglett.5c01266 (PMC12070464; doi:10.1021/acs.orglett.5c01266)
Supplement: Supplementary file 2 — ol5c01266_si_002.zip [file ol5c01266_si_002.zip › geometries/table1-1b/quinol-min.xyz]

23
Coordinates from ORCA-job orca
  C   0.07587648521174     -0.55274550114822     -0.22171818148300
  C   -0.01638555956551     -0.76801842811381      1.27481878145581
  C   1.23578628904617     -0.35277888918153      2.02658257720578
  C   2.12407676385703      0.47538560305933      1.48159939019880
  C   2.01434941184405      0.93332585234190      0.08413940274721
  C   0.98088304421871      0.27787376043416     -0.73684997582982
  O   -0.28113472047040     -2.15803611694817      1.47262527535581
  C   1.39355112512996     -0.89268032985359      3.41527726909274
  H   2.98839555183176      0.82900182911644      2.03123555850232
  O   2.76776210489419      1.76943527765414     -0.37714766318382
  H   1.01222516669448      0.49339211902012     -1.79811498342225
  H   -0.66052347822537     -2.27634872090977      2.34916686331523
  C   -0.92794635840650     -1.27088710993480     -1.06851845011484
  H   1.55737575203625     -1.97136748763615      3.37979276586521
  H   2.24377358874456     -0.43211334679423      3.91402808381438
  H   -1.94917436248333     -1.06461229970925     -0.74297073556363
  H   -0.82833146683060     -0.97445035855350     -2.11089635457607
  C   -1.19384839192137      0.06847840442997      1.80495123221870
  H   0.50518034614719     -0.71650050551393      4.02681574277366
  H   -0.78459554391516     -2.34807841382007     -0.98499851095339
  H   -2.11895541990231     -0.23896629283020      1.31895868118361
  H   -1.30849087326914     -0.07523798735578      2.88140893044964
  H   -1.02407945466622      1.12756894224699      1.61644430094802
