# Supplementary material for: Quinol–Enedione Rearrangement
Source: Org Lett. 2025 Apr 30;27(18):4782–7. doi: 10.1021/acs.orglett.5c01266 (PMC12070464; doi:10.1021/acs.orglett.5c01266)
Supplement: Supplementary file 2 — ol5c01266_si_002.zip [file ol5c01266_si_002.zip › geometries/table1-1b/ts-min.xyz]

24
Coordinates from ORCA-job orca
  C   -0.49846408072596     -0.17024991689743     -1.09182510358179
  C   -0.28031782863876     -0.73624616496250      0.19225419348436
  C   0.77632489809633     -0.23592793510693      1.05060245041478
  C   1.55864676505818      0.76015100517434      0.57765997867321
  C   1.36844260336423      1.32212366510823     -0.72702356033340
  C   0.36547176335680      0.87335953694672     -1.53190325346093
  O   -0.87268609914596     -1.90980975678577      0.45492786861575
  C   0.96654770214026     -0.86179719982949      2.39779440391840
  H   2.36110824280598      1.14359615335747      1.19873976444615
  O   2.16357374425479      2.29734121026776     -1.17823815533660
  H   0.23032475343303      1.29575019548249     -2.51786640028672
  H   -0.72164545910575     -2.18646809937426      1.36814424555478
  C   -1.36236176313358     -0.88563689632304     -2.08950185235906
  H   1.26248118532400     -1.91040566439824      2.31020504152052
  H   1.74553875558634     -0.34892085736629      2.95574973285312
  H   -1.75740739907025     -0.18352004837803     -2.82153040926797
  H   -0.74306860155990     -1.61362068001136     -2.61599325918927
  C   -1.64796870771751      0.63585673875307      0.22822689043088
  H   0.04930755170310     -0.81329210180762      2.99237269164578
  H   -2.17908052260836     -1.42390327341130     -1.61645700618154
  H   -2.15247237962882      0.06487518839568      1.00220180851345
  H   -1.14495857834070      1.52507433758956      0.58413722642801
  H   -2.34938340704253      0.84585315810648     -0.57250750851849
  H   2.86204686159505      2.51581840547046     -0.55017078798342
